# Supplementary material for: A chromosome-level, haplotype-resolved genome assembly and annotation for the Eurasian minnow (Leuciscidae: Phoxinus phoxinus) provide evidence of haplotype diversity
Source: Gigascience. 2025 Jan 29;14:giae116. doi: 10.1093/gigascience/giae116 (PMC11775470; doi:10.1093/gigascience/giae116)
Supplement: giae116_Supplemental_Figures_and_Tables [file giae116_supplemental_figures_and_tables.zip]

Archive with 24 entries (24 files):
- Figure_S10_Supplementary Material.pdf
- Figure_S1_Supplementary Material.pdf
- Figure_S2_Supplementary Material.pdf
- Figure_S3_Supplementary Material.pdf
- Figure_S4_Supplementary Material.pdf
- Figure_S5_Supplementary Material.pdf
- Figure_S6_Supplementary Material.pdf
- Figure_S7_Supplementary Material.pdf
- Figure_S8_Supplementary Material.pdf
- Figure_S9_Supplementary Material.pdf
- Tables_S3_S4_Supplementary Material.pdf
- Table_S10_Supplementary Material.xlsx
- Table_S11_Supplementary Material.xlsx
- Table_S12_Supplementary Material.xlsx
- Table_S13_Supplementary Material.xlsx
- Table_S14_Supplementary Material.xlsx
- Table_S15_Supplementary Material.xlsx
- Table_S1_Supplementary Material.xlsx
- Table_S2_Supplementary Material.pdf
- Table_S5_Supplementary Material.pdf
- Table_S6_Supplementary Material.xlsx
- Table_S7_Supplementary Material.xlsx
- Table_S8_Supplementary Material.xlsx
- Table_S9_Supplementary Material.xlsx
