# Supplementary material for: A chromosome-level, haplotype-resolved genome assembly and annotation for the Eurasian minnow (Leuciscidae: Phoxinus phoxinus) provide evidence of haplotype diversity
Source: Gigascience. 2025 Jan 29;14:giae116. doi: 10.1093/gigascience/giae116 (PMC11775470; doi:10.1093/gigascience/giae116)
Supplement: giae116_Supplemental_Figures_and_Tables [file giae116_supplemental_figures_and_tables.zip › Table_S10_Supplementary Material.xlsx]

## Sheet: Sheet1
Table S10: Genes present in Inversions between both Halpomes
Gene Name	Gene ID
Family 104	FAM104A
Family 104	FAM104A
HID1 domain containing	HID1
HID1 domain containing	HID1
Otopetrin 2	OTOP2
Usher syndrome 1G (autosomal recessive)	USH1G
Amnion associated transmembrane protein	AMN
Golgi apparatus membrane protein TVP23 homolog	TVP23B
ligand-gated ion	ZACN
ligand-gated ion	ZACN
endoplasmic reticulum-plasma membrane tethering	ESYT3
Domain of unknown function (DUF4371)	-
extracellular ligand-gated ion channel activity	-
Serine threonine kinase 19	STK19
Serine threonine kinase 19	STK19
Serine threonine kinase 19	STK19
Serine threonine kinase 19	STK19
Ras-related C3 botulinum toxin substrate 1 (rho family, small GTP binding protein Rac1)	RAC1
Ras-related C3 botulinum toxin substrate 1 (rho family, small GTP binding protein Rac1)	RAC1
Domain of unknown function (DUF4560)	SMIM10
Protein kinase C, alpha	PRKCA
Protein kinase C, alpha	PRKCA
Centrosomal protein	CEP112
Centrosomal protein	CEP112
Axin 2 (conductin, axil)	AXIN2
Axin 2 (conductin, axil)	AXIN2
Testis expressed 2	TEX2
Testis expressed 2	TEX2
Endoplasmic reticulum to nucleus signaling 1	ERN1
Sterile alpha motif domain-containing protein 9-like	SAMD9L
Sterile alpha motif domain-containing protein 9-like	SAMD9L
Chromosome 9 open reading frame 69	C9orf69
Chromosome 9 open reading frame 69	C9orf69
NACC family member 2, BEN and BTB (POZ) domain containing	NACC2
NACC family member 2, BEN and BTB (POZ) domain containing	NACC2
Nucleoporin 214	NUP214
Family with sequence similarity 78 member	FAM78A
Family with sequence similarity 78 member	FAM78A
Phosphatidic acid phosphatase type 2 domain containing 3	PPAPDC3
Phosphatidic acid phosphatase type 2 domain containing 3	PPAPDC3
-	-
Proline-rich coiled-coil 2B	PRRC2B
Proline-rich coiled-coil 2B	PRRC2B
Endothelial differentiation-related factor 1	EDF1
Endothelial differentiation-related factor 1	EDF1
Endothelial differentiation-related factor 1	EDF1
Belongs to the vasopressin oxytocin family	OXT
Belongs to the vasopressin oxytocin family	OXT
fatty acid binding protein	FABP1
fatty acid binding protein	FABP1
Sepiapterin reductase	SPR
Sepiapterin reductase	SPR
nuclear retention of pre-mRNA with aberrant 3'-ends at the site of transcription	EXOSC2
nuclear retention of pre-mRNA with aberrant 3'-ends at the site of transcription	EXOSC2
C-abl oncogene 1, receptor tyrosine kinase	ABL1
C-abl oncogene 1, receptor tyrosine kinase	ABL1
C-abl oncogene 1, receptor tyrosine kinase	ABL1
C-abl oncogene 1, receptor tyrosine kinase	ABL1
apical protein localization	RAB14
apical protein localization	RAB14
Complement component C1q domain.	-
Complement component C1q domain.	-
dedicator of cytokinesis	DOCK10
dedicator of cytokinesis	DOCK10
Short stature homeobox	SHOX2
Short stature homeobox	SHOX2
Short stature homeobox	SHOX2
Arginine serine-rich coiled-coil 1	RSRC1
Si dkey-121j17.6	-
Belongs to the multicopper oxidase family	HEPHL1
Pannexin 1b	PANX1
Pannexin 1b	PANX1
hAT family C-terminal dimerisation region	-
-	-
-	-
DDE superfamily endonuclease	-
DDE superfamily endonuclease	-
Zinc finger protein	-
RAB3A interacting protein (rabin3)	RAB3IP
RAB3A interacting protein (rabin3)	RAB3IP
RAB3A interacting protein (rabin3)	RAB3IP
RAB3A interacting protein (rabin3)	RAB3IP
Myelin regulatory factor-like	MYRFL
protein dimerization activity	-
DDE superfamily endonuclease	-
-	-
MADF	-
-	-
pyridoxal phosphate binding	ACCS
chromosome 14 open reading frame 93	C14orf93
polyketide synthase	FASN
L1 transposable element RBD-like domain	L1TD1
L1 transposable element RBD-like domain	L1TD1
Sterol-sensing domain of SREBP cleavage-activation	PTCHD3
Sterol-sensing domain of SREBP cleavage-activation	PTCHD3
Protein kinase, membrane associated tyrosine threonine 1	PKMYT1
SUMO1 sentrin SMT3 specific peptidase 2	SENP2
