# Supplementary material for: A chromosome-level, haplotype-resolved genome assembly and annotation for the Eurasian minnow (Leuciscidae: Phoxinus phoxinus) provide evidence of haplotype diversity
Source: Gigascience. 2025 Jan 29;14:giae116. doi: 10.1093/gigascience/giae116 (PMC11775470; doi:10.1093/gigascience/giae116)
Supplement: giae116_Supplemental_Figures_and_Tables [file giae116_supplemental_figures_and_tables.zip › Table_S11_Supplementary Material.xlsx]

## Sheet: biological_process__home_toriow
Table S11: Gene ontology of genes within Inversions in both haplomes
dotCount	description	legend	members	representative
1	phagocytosis	1. phagocytosis	['GO:0006909', 'GO:0006897']	GO:0006909
2	phagosome maturation involved in apoptotic cell cl...	2. phagosome maturation involved in apoptotic cell cl...	['GO:0090386', 'GO:0090382']	GO:0090386
3	phagolysosome assembly involved in apoptotic cell ...	3. phagolysosome assembly involved in apoptotic cell ...	['GO:0090387', 'GO:0001845', 'GO:0016050', 'GO:0007040', 'GO:0080171', 'GO:0007033']	GO:0090387
4	cortical cytoskeleton organization	4. cortical cytoskeleton organization	['GO:0030865', 'GO:0007010', 'GO:0030036', 'GO:0030029']	GO:0030865
5	RNA-mediated gene silencing	5. RNA-mediated gene silencing	['GO:0031047', 'GO:0010629', 'GO:0051172', 'GO:0010605', 'GO:0009892', 'GO:0017148', 'GO:0034249', 'GO:0051248', 'GO:0006417', 'GO:0034248', 'GO:0010608', 'GO:0051246', 'GO:0010558', 'GO:0031327', 'GO:0031324', 'GO:0009890']	GO:0031047
6	endocytic recycling	6. endocytic recycling	['GO:0032456', 'GO:0098876', 'GO:0016197', 'GO:0016192', 'GO:0051668', 'GO:0006886', 'GO:0046907', 'GO:0051649']	GO:0032456
7	regulation of cell migration	7. regulation of cell migration	['GO:0030334', 'GO:2000145', 'GO:0040012']	GO:0030334
8	regulation of actin cytoskeleton organization	8. regulation of actin cytoskeleton organization	['GO:0032970', 'GO:0032956', 'GO:0051493', 'GO:0033043', 'GO:0051128']	GO:0032956
9	protein desumoylation	9. protein desumoylation	['GO:0016926', 'GO:0070646', 'GO:0018205', 'GO:0018193']	GO:0016926
10	Rac protein signal transduction	10. Rac protein signal transduction	['GO:0016601', 'GO:0007265', 'GO:0007264', 'GO:0035556', 'GO:0007165']	GO:0016601
11	protein autoprocessing	11. protein autoprocessing	['GO:0016540', 'GO:0016485', 'GO:0051604', 'GO:0006508', 'GO:0006412', 'GO:0019538']	GO:0016540
12	spinal cord development	12. spinal cord development	['GO:0021510', 'GO:0048513', 'GO:0043010', 'GO:0001654', 'GO:0007423']	GO:0021510
13	post-translational protein modification	13. post-translational protein modification	['GO:0043687', 'GO:0036211', 'GO:0006468', 'GO:0043412', 'GO:0016310', 'GO:0070647']	GO:0043687
14	regulation of apoptotic process	14. regulation of apoptotic process	['GO:0042981', 'GO:0043067']	GO:0042981
15	defense response to bacterium	15. defense response to bacterium	['GO:0042742', 'GO:0009617', 'GO:0098542', 'GO:0006952', 'GO:0051707', 'GO:0044419', 'GO:0043207', 'GO:0009607', 'GO:0009605']	GO:0042742
16	ribosome biogenesis	16. ribosome biogenesis	['GO:0042254', 'GO:0022613', 'GO:0044085', 'GO:0061024', 'GO:0071840']	GO:0042254
17	cell migration involved in gastrulation	17. cell migration involved in gastrulation	['GO:0042074', 'GO:0001667', 'GO:0030593', 'GO:1990266', 'GO:0071621', 'GO:0097530', 'GO:0097529', 'GO:0030595', 'GO:0050900', 'GO:0002376', 'GO:0060326', 'GO:0016477', 'GO:0006935', 'GO:0042330', 'GO:0040011', 'GO:0048870']	GO:0042074
18	engulfment of apoptotic cell	18. engulfment of apoptotic cell	['GO:0043652', 'GO:0006911', 'GO:0099024', 'GO:0010324']	GO:0043652
19	peptide biosynthetic process	19. peptide biosynthetic process	['GO:0043043', 'GO:0006518', 'GO:0043604', 'GO:0043603', 'GO:0044271', 'GO:0044249', 'GO:1901566', 'GO:1901564', 'GO:0006807', 'GO:0006351', 'GO:0032774', 'GO:0034654', 'GO:0019438', 'GO:0018130', 'GO:1901362', 'GO:0016070', 'GO:0090304', 'GO:0043170', 'GO:0009059', 'GO:1901576', 'GO:0009058']	GO:0043043
20	modification-dependent macromolecule catabolic pro...	20. modification-dependent macromolecule catabolic pro...	['GO:0043632', 'GO:0009057', 'GO:0006401', 'GO:0034655', 'GO:0019439', 'GO:0044270', 'GO:0046700', 'GO:0044248', 'GO:1901361', 'GO:1901575', 'GO:0009056', 'GO:0043928', 'GO:0034427', 'GO:0000291', 'GO:0000956', 'GO:0006402', 'GO:0006397', 'GO:0016071', 'GO:0000288', 'GO:0061157', 'GO:0050779', 'GO:0061014', 'GO:1903313']	GO:0043632
21	positive regulation of GTPase activity	21. positive regulation of GTPase activity	['GO:0043547', 'GO:0051345', 'GO:0043085', 'GO:0044093', 'GO:0043087', 'GO:0051336', 'GO:0050790', 'GO:0065009']	GO:0043547
22	dendrite development	22. dendrite development	['GO:0016358', 'GO:0097485', 'GO:0031175', 'GO:0061564', 'GO:0008045', 'GO:0007411', 'GO:0120036', 'GO:0030030', 'GO:0060997', 'GO:0097061', 'GO:0106027', 'GO:0099173', 'GO:0048813', 'GO:0120039']	GO:0016358
23	Golgi to endosome transport	23. Golgi to endosome transport	['GO:0016482', 'GO:0006895', 'GO:0006892', 'GO:0048193', 'GO:0015031', 'GO:0045184', 'GO:0008104', 'GO:0070727', 'GO:0033036', 'GO:0051641', 'GO:0071705']	GO:0006895
24	lipid transport	24. lipid transport	['GO:0006869', 'GO:0071702']	GO:0006869
25	apoptotic process	25. apoptotic process	['GO:0006915', 'GO:0012501', 'GO:0008219']	GO:0006915
26	fatty acid biosynthetic process	26. fatty acid biosynthetic process	['GO:0006633', 'GO:0072330', 'GO:0006631', 'GO:0032787', 'GO:0008610', 'GO:0044255', 'GO:0006629', 'GO:0046394', 'GO:0016053', 'GO:0044283', 'GO:0006520', 'GO:0019752', 'GO:0043436', 'GO:0006082', 'GO:0044281']	GO:0006633
27	establishment or maintenance of cell polarity	27. establishment or maintenance of cell polarity	['GO:0007163']	GO:0007163
28	endoplasmic reticulum organization	28. endoplasmic reticulum organization	['GO:0007029', 'GO:0006996', 'GO:0070925', 'GO:0022607', 'GO:0016043']	GO:0007029
29	actin filament organization	29. actin filament organization	['GO:0007015', 'GO:0097435']	GO:0007015
30	alternative mRNA splicing, via spliceosome	30. alternative mRNA splicing, via spliceosome	['GO:0000380', 'GO:0000398', 'GO:0000377', 'GO:0000375', 'GO:0008380']	GO:0000380
31	maturation of 5.8S rRNA from tricistronic rRNA tra...	31. maturation of 5.8S rRNA from tricistronic rRNA tra...	['GO:0000460', 'GO:0000466', 'GO:0006364', 'GO:0016072', 'GO:0006399', 'GO:0034660', 'GO:0034470', 'GO:0006396']	GO:0000466
32	neural retina development	32. neural retina development	['GO:0003407', 'GO:0048856', 'GO:0032502', 'GO:0048666', 'GO:0048468', 'GO:0048869']	GO:0003407
33	gene expression	33. gene expression	['GO:0010467']	GO:0010467
34	endomembrane system organization	34. endomembrane system organization	['GO:0010256']	GO:0010256
35	lipid localization	35. lipid localization	['GO:0010876']	GO:0010876
36	myotube differentiation	36. myotube differentiation	['GO:0014902', 'GO:0051146', 'GO:0042692', 'GO:0048699', 'GO:0022008', 'GO:0030182', 'GO:0030154']	GO:0014902
37	regulation of cell shape	37. regulation of cell shape	['GO:0022604', 'GO:0008360', 'GO:0022603', 'GO:0050793', 'GO:0065008', 'GO:0050794', 'GO:0050789', 'GO:0065007']	GO:0008360
38	cell population proliferation	38. cell population proliferation	['GO:0008283']	GO:0008283
39	myoblast fusion	39. myoblast fusion	['GO:0007520', 'GO:0000768', 'GO:0006949', 'GO:0048646', 'GO:0140253']	GO:0007520
40	ribonucleotide metabolic process	40. ribonucleotide metabolic process	['GO:0019693', 'GO:0009259', 'GO:0009117', 'GO:0006753', 'GO:0019637', 'GO:0055086', 'GO:1901135', 'GO:0006796', 'GO:0006793', 'GO:0006139', 'GO:0034641', 'GO:0046483', 'GO:0006725', 'GO:1901360', 'GO:0044238', 'GO:0008152', 'GO:0071704', 'GO:0044237', 'GO:0009987']	GO:0009259
41	cell morphogenesis involved in neuron differentiat...	41. cell morphogenesis involved in neuron differentiat...	['GO:0048667', 'GO:0048858', 'GO:0032990', 'GO:0032989', 'GO:0007369', 'GO:0048598', 'GO:0000902', 'GO:0009653', 'GO:0007409', 'GO:0048812']	GO:0048667
42	canonical Wnt signaling pathway	42. canonical Wnt signaling pathway	['GO:0016055', 'GO:0060070', 'GO:0007166']	GO:0060070
43	retina development in camera-type eye	43. retina development in camera-type eye	['GO:0060041', 'GO:0009790', 'GO:0007275', 'GO:0007600', 'GO:0050877', 'GO:0003008', 'GO:0032501']	GO:0060041
44	dendritic spine development	44. dendritic spine development	['GO:0060996', 'GO:0061061']	GO:0060996
45	response to (R)-carnitine	45. response to (R)-carnitine	['GO:0061959', 'GO:0010243', 'GO:1901698', 'GO:0010033', 'GO:0042221']	GO:0061959
46	endoplasmic reticulum-plasma membrane tethering	46. endoplasmic reticulum-plasma membrane tethering	['GO:0051643', 'GO:0061817', 'GO:0140056', 'GO:0022406', 'GO:0051640']	GO:0061817
47	cellular response to chemical stimulus	47. cellular response to chemical stimulus	['GO:0070887', 'GO:0051716', 'GO:0006950', 'GO:0050896']	GO:0070887
48	synapse organization	48. synapse organization	['GO:0034330', 'GO:0050808']	GO:0050808
49	positive regulation of RNA metabolic process	49. positive regulation of RNA metabolic process	['GO:0045935', 'GO:0051254', 'GO:0031325', 'GO:0051173', 'GO:0048522', 'GO:0048518', 'GO:0010604', 'GO:0009893', 'GO:0031331', 'GO:0009896', 'GO:0031329', 'GO:0009894', 'GO:0043488', 'GO:0043487', 'GO:0061013', 'GO:1903311', 'GO:0006355', 'GO:2001141', 'GO:0051252', 'GO:0019219', 'GO:0051171', 'GO:0080090', 'GO:0010556', 'GO:0031326', 'GO:0031323', 'GO:0009889', 'GO:0010468', 'GO:0060255', 'GO:00…	GO:0051254
50	equilibrioception	50. equilibrioception	['GO:0050957', 'GO:0050953', 'GO:0007605', 'GO:0050954', 'GO:0050885', 'GO:0050905']	GO:0050957
51	regulatory ncRNA processing	51. regulatory ncRNA processing	['GO:0070918']	GO:0070918
52	cell-cell signaling by wnt	52. cell-cell signaling by wnt	['GO:0198738', 'GO:0007267', 'GO:0023052', 'GO:0007154']	GO:0198738
53	visual system development	53. visual system development	['GO:0048880', 'GO:0150063', 'GO:0007417', 'GO:0007399', 'GO:0048731']	GO:0150063
54	proton transmembrane transport	54. proton transmembrane transport	['GO:1902600', 'GO:0098662', 'GO:0098660', 'GO:0098655', 'GO:0034220', 'GO:0006812', 'GO:0006811', 'GO:0055085', 'GO:0006810', 'GO:0051234', 'GO:0051179']	GO:1902600
55	polyadenylation-dependent snoRNA 3'-end processing	55. polyadenylation-dependent snoRNA 3'-end processing	['GO:0016074', 'GO:0071051', 'GO:0000467', 'GO:0031125', 'GO:0043628', 'GO:0031123', 'GO:0031126', 'GO:0043144', 'GO:0034475', 'GO:0034472', 'GO:0016180', 'GO:0016073']	GO:0071051
56	CUT catabolic process	56. CUT catabolic process	['GO:0071043', 'GO:0071034', 'GO:0016075', 'GO:0034661', 'GO:0071029', 'GO:0071038', 'GO:0106354', 'GO:0016078', 'GO:0071027', 'GO:0071025', 'GO:0071035', 'GO:0071046', 'GO:0043634', 'GO:0043633']	GO:0071034
57	import into cell	57. import into cell	['GO:0098657']	GO:0098657
58	negative regulation of canonical Wnt signaling pat...	58. negative regulation of canonical Wnt signaling pat...	['GO:0060828', 'GO:0090090', 'GO:0030178', 'GO:0030111', 'GO:0009968', 'GO:0023057', 'GO:0010648', 'GO:0009966', 'GO:0023051', 'GO:0010646', 'GO:0048585', 'GO:0048583', 'GO:0048523', 'GO:0048519', 'GO:0046579', 'GO:0051057', 'GO:1902533', 'GO:0009967', 'GO:0023056', 'GO:0048584', 'GO:0010647', 'GO:1902531', 'GO:0046578', 'GO:0051056']	GO:0090090
