# Supplementary material for: A chromosome-level, haplotype-resolved genome assembly and annotation for the Eurasian minnow (Leuciscidae: Phoxinus phoxinus) provide evidence of haplotype diversity
Source: Gigascience. 2025 Jan 29;14:giae116. doi: 10.1093/gigascience/giae116 (PMC11775470; doi:10.1093/gigascience/giae116)
Supplement: giae116_Supplemental_Figures_and_Tables [file giae116_supplemental_figures_and_tables.zip › Table_S12_Supplementary Material.xlsx]

## Sheet: Sheet1
Table S12: Summary statistics of orthology between proteomes of selected Teleost species
	Channel Fish	Chinese Sucker	Common Carp	Eurasian Minnow	Fathead Minnow	GoldFish	Goldline Barbel	Grass Carp	Horned Barbel	Wuchang Bream	Zebrafish
Number of genes	24165	39515	49592	23397	26763	53614	46135	25255	44583	30620	32816
Number of genes in orthogroups	23379	38634	45414	22651	26455	51621	43108	25057	42496	30277	32171
Number of unassigned genes	786	881	4178	746	308	1993	3027	198	2087	343	645
Percentage of genes in orthogroups	96.7	97.8	91.6	96.8	98.8	96.3	93.4	99.2	95.3	98.9	98
Percentage of unassigned genes	3.3	2.2	8.4	3.2	1.2	3.7	6.6	0.8	4.7	1.1	2
Number of orthogroups containing species	18653	20424	23387	19476	20792	21956	22611	20185	22055	21207	20690
Percentage of orthogroups containing species	67.4	73.8	84.5	70.4	75.1	79.3	81.7	72.9	79.7	76.6	74.8
Number of species-specific orthogroups	198	102	958	72	66	293	233	14	111	77	195
Number of genes in species-specific orthogroups	1500	455	2248	273	254	805	489	55	236	358	1302
Percentage of genes in species-specific orthogroups	6.2	1.2	4.5	1.2	0.9	1.5	1.1	0.2	0.5	1.2	4
