# Supplementary material for: A chromosome-level, haplotype-resolved genome assembly and annotation for the Eurasian minnow (Leuciscidae: Phoxinus phoxinus) provide evidence of haplotype diversity
Source: Gigascience. 2025 Jan 29;14:giae116. doi: 10.1093/gigascience/giae116 (PMC11775470; doi:10.1093/gigascience/giae116)
Supplement: giae116_Supplemental_Figures_and_Tables [file giae116_supplemental_figures_and_tables.zip › Table_S13_Supplementary Material.xlsx]

## Sheet: Sheet1
Table S13: Phoxinus phoxinus genome specific genes
Uniprot ID	Protein	Gene Ontology
A0A8C8RDR1	HAT C-terminal dimerisation domain-containing protein	protein dimerization activity [GO:0046983]	GO:0046983
A0A8C8RDR1_9SAUR	HAT C-terminal dimerisation domain-containing protein	protein dimerization activity [GO:0046983]	GO:0046983
A0A8C1EUN7	HAT C-terminal dimerisation domain-containing protein	protein dimerization activity [GO:0046983]	GO:0046983
A0A8C1EUN7_CYPCA	HAT C-terminal dimerisation domain-containing protein	protein dimerization activity [GO:0046983]	GO:0046983
A0A672GQY9	SPIN-DOC-like zinc-finger domain-containing protein	protein dimerization activity [GO:0046983]	GO:0046983
A0A672GQY9_SALFA	SPIN-DOC-like zinc-finger domain-containing protein	protein dimerization activity [GO:0046983]	GO:0046983
A0A667Y992	TTF-type domain-containing protein	protein dimerization activity [GO:0046983]	GO:0046983
A0A667Y992_9TELE	TTF-type domain-containing protein	protein dimerization activity [GO:0046983]	GO:0046983
A0A8C5LX81	Zinc finger MYM-type protein 1	protein dimerization activity [GO:0046983]	GO:0046983
A0A8C5LX81_9ANUR	Zinc finger MYM-type protein 1	protein dimerization activity [GO:0046983]	GO:0046983
A0A8D3C299	DDE Tnp4 domain-containing protein	metal ion binding [GO:0046872]	GO:0046872
A0A8D3C299_SCOMX	DDE Tnp4 domain-containing protein	metal ion binding [GO:0046872]	GO:0046872
A0A498NBI9	Nuclease HARBI1	metal ion binding [GO:0046872]	GO:0046872
A0A498NBI9_LABRO	Nuclease HARBI1	metal ion binding [GO:0046872]	GO:0046872
A0A6P6R529	Protein ANTAGONIST OF LIKE HETEROCHROMATIN PROTEIN 1-like	metal ion binding [GO:0046872]	GO:0046872
A0A6P6R529_CARAU	Protein ANTAGONIST OF LIKE HETEROCHROMATIN PROTEIN 1-like	metal ion binding [GO:0046872]	GO:0046872
A0A1A8N771	Si:dkey-228l14.1	metal ion binding [GO:0046872]	GO:0046872
A0A1A8N771_9TELE	Si:dkey-228l14.1	metal ion binding [GO:0046872]	GO:0046872
A0A6P8V9C8	Uncharacterized protein LOC117553609	metal ion binding [GO:0046872]	GO:0046872
A0A6P8V9C8_GYMAC	Uncharacterized protein LOC117553609	metal ion binding [GO:0046872]	GO:0046872
A0A6P8VFR7	Uncharacterized protein LOC117554636	metal ion binding [GO:0046872]	GO:0046872
A0A6P8VFR7_GYMAC	Uncharacterized protein LOC117554636	metal ion binding [GO:0046872]	GO:0046872
A0A3B3T7F3	Zgc:194221	metal ion binding [GO:0046872]	GO:0046872
A0A3B3T7F3_9TELE	Zgc:194221	metal ion binding [GO:0046872]	GO:0046872
A0A498M129	E3 SUMO-protein ligase KIAA1586-like	ligase activity [GO:0016874]; protein dimerization activity [GO:0046983]	GO:0016874; GO:0046983
A0A498M129_LABRO	E3 SUMO-protein ligase KIAA1586-like	ligase activity [GO:0016874]; protein dimerization activity [GO:0046983]	GO:0016874; GO:0046983
A0A7J6C8Y6	Uncharacterized protein	membrane [GO:0016020]	GO:0016020
A0A7J6C8Y6_9TELE	Uncharacterized protein	membrane [GO:0016020]	GO:0016020
A0A7J6C5D6	Uncharacterized protein	membrane [GO:0016020]	GO:0016020
A0A7J6C5D6_9TELE	Uncharacterized protein	membrane [GO:0016020]	GO:0016020
A0A3N0XSF9	Nuclear factor 7, ovary	zinc ion binding [GO:0008270]	GO:0008270
A0A3N0XSF9_ANAGA	Nuclear factor 7, ovary	zinc ion binding [GO:0008270]	GO:0008270
A0A6P7X1B1	Uncharacterized protein LOC115461455	metal ion binding [GO:0046872]; protein dimerization activity [GO:0046983]; regulation of DNA-templated transcription [GO:0006355]	GO:0006355; GO:0046872; GO:0046983
A0A6P7X1B1_9AMPH	Uncharacterized protein LOC115461455	metal ion binding [GO:0046872]; protein dimerization activity [GO:0046983]; regulation of DNA-templated transcription [GO:0006355]	GO:0006355; GO:0046872; GO:0046983
A0A1S3HT46	Uncharacterized protein LOC106157950	zinc ion binding [GO:0008270]; DNA repair [GO:0006281]	GO:0006281; GO:0008270
A0A1S3HT46_LINUN	Uncharacterized protein LOC106157950	zinc ion binding [GO:0008270]; DNA repair [GO:0006281]	GO:0006281; GO:0008270
A0A6P8VHT6	Uncharacterized protein LOC117558146	zinc ion binding [GO:0008270]; DNA repair [GO:0006281]	GO:0006281; GO:0008270
A0A6P8VHT6_GYMAC	Uncharacterized protein LOC117558146	zinc ion binding [GO:0008270]; DNA repair [GO:0006281]	GO:0006281; GO:0008270
A0A669DFR9	Uncharacterized LOC102078392	DNA repair [GO:0006281]	GO:0006281
A0A669DFR9_ORENI	Uncharacterized LOC102078392	DNA repair [GO:0006281]	GO:0006281
A0A3N0XYI6	PAK4-inhibitor inka2	nucleus [GO:0005634]; protein serine/threonine kinase inhibitor activity [GO:0030291]	GO:0005634; GO:0030291
A0A3N0XYI6_ANAGA	PAK4-inhibitor inka2	nucleus [GO:0005634]; protein serine/threonine kinase inhibitor activity [GO:0030291]	GO:0005634; GO:0030291
A0A8C1T586	Sestrin 1	cytoplasm [GO:0005737]; nucleus [GO:0005634]; cellular response to stimulus [GO:0051716]; negative regulation of TORC1 signaling [GO:1904262]; regulation of response to reactive oxygen species [GO:1901031]	GO:0005634; GO:0005737; GO:0051716; GO:1901031; GO:1904262
A0A8C1T586_CYPCA	Sestrin 1	cytoplasm [GO:0005737]; nucleus [GO:0005634]; cellular response to stimulus [GO:0051716]; negative regulation of TORC1 signaling [GO:1904262]; regulation of response to reactive oxygen species [GO:1901031]	GO:0005634; GO:0005737; GO:0051716; GO:1901031; GO:1904262
A0A8M1PAF3	Glutathione peroxidase	glutathione peroxidase activity [GO:0004602]; response to oxidative stress [GO:0006979]	GO:0004602; GO:0006979
A0A8M1PAF3_DANRE	Glutathione peroxidase	glutathione peroxidase activity [GO:0004602]; response to oxidative stress [GO:0006979]	GO:0004602; GO:0006979
A0A7J6DEY2	Glutathione peroxidase 4	glutathione peroxidase activity [GO:0004602]; response to oxidative stress [GO:0006979]	GO:0004602; GO:0006979
A0A7J6DEY2_9TELE	Glutathione peroxidase 4	glutathione peroxidase activity [GO:0004602]; response to oxidative stress [GO:0006979]	GO:0004602; GO:0006979
A0A6J2UU45	Deoxynucleoside triphosphate triphosphohydrolase SAMHD1	chromosome [GO:0005694]; catalytic activity [GO:0003824]; defense response to virus [GO:0051607]; DNA repair [GO:0006281]; DNA replication [GO:0006260]	GO:0003824; GO:0005694; GO:0006260; GO:0006281; GO:0051607
A0A6J2UU45_CHACN	Deoxynucleoside triphosphate triphosphohydrolase SAMHD1	chromosome [GO:0005694]; catalytic activity [GO:0003824]; defense response to virus [GO:0051607]; DNA repair [GO:0006281]; DNA replication [GO:0006260]	GO:0003824; GO:0005694; GO:0006260; GO:0006281; GO:0051607
A0A8T2MFG3	THAP-type domain-containing protein	DNA binding [GO:0003677]; metal ion binding [GO:0046872]	GO:0003677; GO:0046872
A0A8T2MFG3_ASTMX	THAP-type domain-containing protein	DNA binding [GO:0003677]; metal ion binding [GO:0046872]	GO:0003677; GO:0046872
A0A3B3RYR3	BESS domain-containing protein	nucleus [GO:0005634]; DNA binding [GO:0003677]	GO:0003677; GO:0005634
A0A3B3RYR3_9TELE	BESS domain-containing protein	nucleus [GO:0005634]; DNA binding [GO:0003677]	GO:0003677; GO:0005634
A0A3N0YPG9	C2H2-type domain-containing protein
A0A3N0YPG9_ANAGA	C2H2-type domain-containing protein
A0A7J6CNT2	Chromo domain-containing protein
A0A7J6CNT2_9TELE	Chromo domain-containing protein
A0A3N0Z136	Coiled-coil domain-containing protein 173
A0A3N0Z136_ANAGA	Coiled-coil domain-containing protein 173
A0A8C1LWF1	Core-binding (CB) domain-containing protein
A0A8C1LWF1_CYPCA	Core-binding (CB) domain-containing protein
A0A7J6CPP1	DUF4806 domain-containing protein
A0A7J6CPP1_9TELE	DUF4806 domain-containing protein
A0A8C9X006	HAT C-terminal dimerisation domain-containing protein
A0A8C9X006_SANLU	HAT C-terminal dimerisation domain-containing protein
A0A7J6D8R6	Ig-like domain-containing protein
A0A7J6D8R6_9TELE	Ig-like domain-containing protein
A0A8C1W0D5	Ig-like domain-containing protein
A0A8C1W0D5_CYPCA	Ig-like domain-containing protein
A0A7J6CHV6	Myb/SANT-like DNA-binding domain-containing protein
A0A7J6CHV6_9TELE	Myb/SANT-like DNA-binding domain-containing protein
A0A7J6C6I1	Saposin B-type domain-containing protein
A0A7J6C6I1_9TELE	Saposin B-type domain-containing protein
A0A7J6C5D8	Saposin B-type domain-containing protein
A0A7J6C5D8_9TELE	Saposin B-type domain-containing protein
A0A6P8VNQ5	Sterile alpha motif domain-containing protein 3-like isoform X1
A0A6P8VNQ5_GYMAC	Sterile alpha motif domain-containing protein 3-like isoform X1
A0A498MDX1	Tol2 transposase
A0A498MDX1_LABRO	Tol2 transposase
A0A6F8ZX98	Transposase Helix-turn-helix domain-containing protein
A0A6F8ZX98_9TELE	Transposase Helix-turn-helix domain-containing protein
A0A7J6CNG2	Trichohyalin-plectin-homology domain-containing protein
A0A7J6CNG2_9TELE	Trichohyalin-plectin-homology domain-containing protein
A0A3N0Y2X1	Tripartite motif-containing protein 35
A0A3N0Y2X1_ANAGA	Tripartite motif-containing protein 35
A0A7J6CY62	Ubiquitin-like domain-containing protein
A0A7J6CY62_9TELE	Ubiquitin-like domain-containing protein
A0A498LUV0	Uncharacterized protein
A0A498LUV0_LABRO	Uncharacterized protein
A0A498M0N6	Uncharacterized protein
A0A498M0N6_LABRO	Uncharacterized protein
A0A6A5EX62	Uncharacterized protein
A0A6A5EX62_PERFL	Uncharacterized protein
A0A1A8R7C9	Uncharacterized protein
A0A1A8R7C9_9TELE	Uncharacterized protein
A0A7J6BQL4	Uncharacterized protein
A0A7J6BQL4_9TELE	Uncharacterized protein
A0A7J6D4P1	Uncharacterized protein
A0A7J6D4P1_9TELE	Uncharacterized protein
A0A3N0Z8W9	Uncharacterized protein
A0A3N0Z8W9_ANAGA	Uncharacterized protein
A0A8C6TDK7	Uncharacterized protein
A0A8C6TDK7_9GOBI	Uncharacterized protein
A0A8C1N735	Uncharacterized protein
A0A8C1N735_CYPCA	Uncharacterized protein
A0A6I9NCM8	Uncharacterized protein LOC104947713 isoform X5
A0A6I9NCM8_9TELE	Uncharacterized protein LOC104947713 isoform X5
A0A2I4AKY7	Uncharacterized protein LOC106511981
A0A2I4AKY7_AUSLI	Uncharacterized protein LOC106511981
A0A1S3SBY2	Uncharacterized protein LOC106608449
A0A1S3SBY2_SALSA	Uncharacterized protein LOC106608449
A0A6P6K9C3	Uncharacterized protein LOC113049977
A0A6P6K9C3_CARAU	Uncharacterized protein LOC113049977
A0A6P6QES6	Uncharacterized protein LOC113061694 (Uncharacterized protein LOC113111498)
A0A6P6QES6_CARAU	Uncharacterized protein LOC113061694 (Uncharacterized protein LOC113111498)
A0A6P6P3V1	Uncharacterized protein LOC113094166 isoform X2
A0A6P6P3V1_CARAU	Uncharacterized protein LOC113094166 isoform X2
A0A6P6RCR4	Uncharacterized protein LOC113118533
A0A6P6RCR4_CARAU	Uncharacterized protein LOC113118533
A0A6P8GTP5	Uncharacterized protein LOC116224715
A0A6P8GTP5_CLUHA	Uncharacterized protein LOC116224715
A0A6P8T7R6	Uncharacterized protein LOC117538314 isoform X1
A0A6P8T7R6_GYMAC	Uncharacterized protein LOC117538314 isoform X1
A0A5A9PJY1	Zinc finger BED domain-containing protein 4
A0A5A9PJY1_9TELE	Zinc finger BED domain-containing protein 4
A0A3N0XQY8	Zinc finger protein 271
A0A3N0XQY8_ANAGA	Zinc finger protein 271
A0A8J9ZZP1	ZNF862 protein
A0A8J9ZZP1_BRALA	ZNF862 protein
