# Supplementary material for: A chromosome-level, haplotype-resolved genome assembly and annotation for the Eurasian minnow (Leuciscidae: Phoxinus phoxinus) provide evidence of haplotype diversity
Source: Gigascience. 2025 Jan 29;14:giae116. doi: 10.1093/gigascience/giae116 (PMC11775470; doi:10.1093/gigascience/giae116)
Supplement: giae116_Supplemental_Figures_and_Tables [file giae116_supplemental_figures_and_tables.zip › Table_S14_Supplementary Material.xlsx]

## Sheet: Sheet1
Table S14: Significantly expanded genes in the Phoxinus phoxinus genome
query	Description	Preferred_name	PFAM Domains
g3429.t1	Immunoglobulin C-Type	TRBV25-1	C1-set,V-set
g17672.t1	L1 transposable element RBD-like domain	L1TD1	Tnp_22_dsRBD,Tnp_22_trimer,Transposase_22
g22617.t1	L1 transposable element RBD-like domain	L1TD1	Tnp_22_dsRBD,Tnp_22_trimer,Transposase_22
g6017.t1	LINE1 type transposase	L1TD1	Tnp_22_dsRBD,Tnp_22_trimer,Transposase_22
g10326.t1	L1 transposable element RBD-like domain	L1TD1	Tnp_22_dsRBD,Tnp_22_trimer,Transposase_22
g20807.t1	Interferon-induced protein 44-like	IFI44L	MMR_HSR1,TLD
g9.t1	Core histone H2A/H2B/H3/H4	HIST2H3A	Histone
g18.t1	Core histone H2A/H2B/H3/H4	HIST2H3A	Histone
g250.t1	Core histone H2A/H2B/H3/H4	HIST2H3A	Histone
g1160.t1	Core histone H2A/H2B/H3/H4	HIST2H3A	Histone
g1169.t1	Core histone H2A/H2B/H3/H4	HIST2H3A	Histone
g1186.t1	Core histone H2A/H2B/H3/H4	HIST2H3A	Histone
g1197.t1	Core histone H2A/H2B/H3/H4	HIST2H3A	Histone
g20871.t1	Core histone H2A/H2B/H3/H4	HIST2H3A	Histone
g20882.t1	Core histone H2A/H2B/H3/H4	HIST2H3A	Histone
g248.t1	Histone H2A	HIST2H2AB	Histone,Histone_H2A_C
g251.t1	Histone H2A	HIST2H2AB	Histone,Histone_H2A_C
g1153.t1	Histone H2A-like	HIST2H2AB	Histone,Histone_H2A_C
g1164.t1	Histone H2A-like	HIST2H2AB	Histone,Histone_H2A_C
g1182.t1	Histone H2A-like	HIST2H2AB	Histone,Histone_H2A_C
g1189.t1	Histone H2A-like	HIST2H2AB	Histone,Histone_H2A_C
g1198.t1	Histone H2A-like	HIST2H2AB	Histone,Histone_H2A_C
g20870.t1	Histone H2A	HIST2H2AB	Histone,Histone_H2A_C
g13670.t1	Histone H2A-like	HIST2H2AB	Histone,Histone_H2A_C
g7.t1	Histone H2B	HIST1H2BA	Histone
g16.t1	Histone H2B	HIST1H2BA	Histone
g25.t1	Histone H2B	HIST1H2BA	Histone
g1157.t1	Histone H2B	HIST1H2BA	Histone
g1167.t1	Histone H2B	HIST1H2BA	Histone
g1171.t1	Histone H2B	HIST1H2BA	Histone
g1181.t1	Histone H2B	HIST1H2BA	Histone
g1190.t1	Histone H2B	HIST1H2BA	Histone
g1200.t1	Histone H2B	HIST1H2BA	Histone
g20873.t1	Histone H2B	HIST1H2BA	Histone
g20883.t1	Histone H2B	HIST1H2BA	Histone
g15620.t1	Histone H2B	HIST1H2BA	Histone
g15627.t1	Histone H2B	HIST1H2BA	Histone
g15630.t1	Histone H2B	HIST1H2BA	Histone
g15635.t1	Histone H2B	HIST1H2BA	Histone
g15644.t1	Histone H2B	HIST1H2BA	Histone
g15648.t1	Histone H2B	HIST1H2BA	Histone
g15656.t1	Histone H2B	HIST1H2BA	Histone
g15660.t1	Histone H2B	HIST1H2BA	Histone
g15704.t1	Histone H2B	HIST1H2BA	Histone
g15708.t1	Histone H2B	HIST1H2BA	Histone
g15713.t1	Histone H2B	HIST1H2BA	Histone
g15722.t1	Histone H2B	HIST1H2BA	Histone
g17066.t1	Histone H3	H3F3A	Histone
g15623.t1	histone H3	H3	Histone
g15646.t1	histone H3	H3	Histone
g15715.t1	histone H3	H3	Histone
g15724.t1	histone H3	H3	Histone
g5.t1	Histone H2A-like	H2A	Histone,Histone_H2A_C
g13.t1	Histone H2A-like	H2A	Histone,Histone_H2A_C
g22.t1	Histone H2A-like	H2A	Histone,Histone_H2A_C
g20881.t1	Histone H2A-like	H2A	Histone,Histone_H2A_C
g15641.t1	Histone H2A-like	H2A	Histone,Histone_H2A_C
g15652.t1	Histone H2A-like	H2A	Histone,Histone_H2A_C
g15716.t1	Histone H2A-like	H2A	Histone,Histone_H2A_C
g15725.t1	Histone H2A-like	H2A	Histone,Histone_H2A_C
g6723.t1	Fucosyltransferase 9 (alpha (1,3) fucosyltransferase)	fut9b	Glyco_tran_10_N,Glyco_transf_10
g6726.t1	Fucosyltransferase 9 (alpha (1,3) fucosyltransferase)	fut9b	Glyco_tran_10_N,Glyco_transf_10
g6728.t1	Fucosyltransferase 9 (alpha (1,3) fucosyltransferase)	fut9b	Glyco_tran_10_N,Glyco_transf_10
g6730.t1	Fucosyltransferase 9 (alpha (1,3) fucosyltransferase)	fut9b	Glyco_tran_10_N,Glyco_transf_10
g16455.t1	cysteine-type endopeptidase inhibitor activity	CSTA	Cystatin
g10.t1	Centromere kinetochore component CENP-T histone fold	-	CENP-T_C,Histone
g17.t1	Centromere kinetochore component CENP-T histone fold	-	CENP-T_C,Histone
g169.t1	Centromere kinetochore component CENP-T histone fold	-	CENP-T_C,Histone
g1161.t1	Centromere kinetochore component CENP-T histone fold	-	CENP-T_C,Histone
g1183.t1	Centromere kinetochore component CENP-T histone fold	-	CENP-T_C,Histone
g1191.t1	Centromere kinetochore component CENP-T histone fold	-	CENP-T_C,Histone
g1201.t1	Centromere kinetochore component CENP-T histone fold	-	CENP-T_C,Histone
g15624.t1	Centromere kinetochore component CENP-T histone fold	-	CENP-T_C,Histone
g15628.t1	Centromere kinetochore component CENP-T histone fold	-	CENP-T_C,Histone
g15632.t1	Centromere kinetochore component CENP-T histone fold	-	CENP-T_C,Histone
g15636.t1	Centromere kinetochore component CENP-T histone fold	-	CENP-T_C,Histone
g15643.t1	Centromere kinetochore component CENP-T histone fold	-	CENP-T_C,Histone
g15651.t1	Centromere kinetochore component CENP-T histone fold	-	CENP-T_C,Histone
g15657.t1	Centromere kinetochore component CENP-T histone fold	-	CENP-T_C,Histone
g15661.t1	Centromere kinetochore component CENP-T histone fold	-	CENP-T_C,Histone
g15705.t1	Centromere kinetochore component CENP-T histone fold	-	CENP-T_C,Histone
g15710.t1	Centromere kinetochore component CENP-T histone fold	-	CENP-T_C,Histone
g15720.t1	Centromere kinetochore component CENP-T histone fold	-	CENP-T_C,Histone
g22571.t1	Beta/gamma crystallins	-	Crystall
g22573.t1	Beta/gamma crystallins	-	Crystall
g22595.t1	Beta/gamma crystallins	-	Crystall
g22598.t1	Beta/gamma crystallins	-	Crystall
g8166.t1	Grass carp reovirus (GCRV)-induced gene	-	PARP
g8177.t1	Grass carp reovirus (GCRV)-induced gene	-	PARP
g8179.t1	Grass carp reovirus (GCRV)-induced gene	-	PARP
g392.t1	DDE superfamily endonuclease	-	DDE_3,HTH_Tnp_Tc3_2
g20808.t1	DDE superfamily endonuclease	-	DDE_3,HTH_Tnp_Tc3_2
g21983.t1	DDE superfamily endonuclease	-	DDE_3,HTH_Tnp_Tc3_2
g15062.t1	Transposase	-	DDE_3,HTH_23,HTH_Tnp_Tc3_2
g2078.t1	Si dkey-46m10.3	-	-
g683.t1	Secretory phospholipase A2 receptor-like	-	Lectin_C
g18190.t1	Secretory phospholipase A2 receptor-like	-	Lectin_C
g653.t1	Ribonuclease H protein	-	Exo_endo_phos,Exo_endo_phos_2,RVT_1
g8884.t1	Reverse transcriptase (RNA-dependent DNA polymerase)	-	RVT_1
g3424.t1	Immunoglobulin V-set domain	-	V-set
g3426.t1	Immunoglobulin V-set domain	-	V-set
g3427.t1	Immunoglobulin V-set domain	-	V-set
g3432.t1	Immunoglobulin V-Type	-	V-set
g19644.t1	Grass carp reovirus (GCRV)-induced gene		PARP
