# Supplementary material for: A chromosome-level, haplotype-resolved genome assembly and annotation for the Eurasian minnow (Leuciscidae: Phoxinus phoxinus) provide evidence of haplotype diversity
Source: Gigascience. 2025 Jan 29;14:giae116. doi: 10.1093/gigascience/giae116 (PMC11775470; doi:10.1093/gigascience/giae116)
Supplement: giae116_Supplemental_Figures_and_Tables [file giae116_supplemental_figures_and_tables.zip › Table_S15_Supplementary Material.xlsx]

## Sheet: Sheet1
Table S15: Significantly contracted genes in the Phoxinus phoxinus
query	Description	Preferred_name	Pfam Domains
g17702.t1	NACHT, LRR and PYD domains-containing protein	NLRP12	FISNA,LRR_6,NACHT,PRY,SPRY
g17724.t1	NACHT, LRR and PYD domains-containing protein	NLRP12	FISNA,LRR_6,NACHT,PRY,SPRY
g20897.t1	NACHT, LRR and PYD domains-containing protein	NLRP12	FISNA,LRR_6,NACHT,PRY,SPRY
g17832.t1	NACHT, LRR and PYD domains-containing protein	NLRP12	FISNA,LRR_6,NACHT,PRY,SPRY
g19990.t2	NLRP3 inflammasome complex assembly	NLRP3	FISNA,LRR_6,NACHT,PRY,SPRY
g20006.t1	NACHT, LRR and PYD domains-containing protein	NLRP12	FISNA,LRR_6,NACHT,PRY,SPRY
g20083.t1	NLRP3 inflammasome complex assembly	NLRP3	FISNA,LRR_6,NACHT,PRY,SPRY
g20109.t1	NACHT, LRR and PYD domains-containing protein	NLRP12	FISNA,LRR_6,NACHT,PRY,SPRY
g20560.t1	NACHT, LRR and PYD domains-containing protein	NLRP12	FISNA,LRR_6,NACHT,PRY,SPRY
g11602.t1	NLRP3 inflammasome complex assembly	NLRP3	FISNA,LRR_6,NACHT,PRY,SPRY
g17800.t1	EGF-like module-containing mucin-like hormone receptor-like	CD97	7tm_2,EGF_CA,GAIN,GPS
g22584.t1	EGF-like module-containing mucin-like hormone receptor-like	CD97	7tm_2,EGF_CA,GAIN,GPS
g18880.t1	protein dimerization activity	-	DUF659,Dimer_Tnp_hAT,zf-BED
g10418.t1	GTPase IMAP family member 8-like	GIMAP7	AIG1
g17746.t1	Immunoglobulin C-2 Type	-	Ig_2,Ig_3,V-set
g17749.t1	B-cell receptor CD22-like	-	Ig_2,Ig_3,V-set
g17758.t1	B-cell receptor CD22-like isoform X1	-	Ig_2,Ig_3,V-set
g17762.t1	B-cell receptor CD22-like isoform X1	-	Ig_2,Ig_3,V-set
g21727.t1	B-cell receptor CD22-like isoform X1	-	Ig_2,Ig_3,V-set
g7563.t1	Belongs to the G-protein coupled receptor 1 family	TAAR2	7tm_1
g20836.t1	-	-	HTH_psq,SET
g4150.t1	SET (Su(var)3-9, Enhancer-of-zeste, Trithorax) domain	-	SET
g18764.t2	ribonuclease inhibitor activity	RNH1	LRR_6
g22476.t1	PRY	NLRP12	FISNA,LRR_6,NACHT,PRY,SPRY
g2323.t1	NACHT, LRR and PYD domains-containing protein	NLRP12	FISNA,LRR_6,NACHT,PRY,SPRY
g16352.t1	NLRP3 inflammasome complex assembly	NLRP3	FISNA,LRR_6,NACHT,PRY,SPRY
g10422.t1	GTPase IMAP family member 8-like	-	AIG1
g9676.t1	GTPase IMAP family member 8-like	-	AIG1
g9681.t1	GTPase IMAP family member 8-like	-	AIG1
g15663.t1	piggyBac transposable	-	DDE_Tnp_1_7
g18818.t1	AIG1 family	-	AIG1
g22014.t1	Extracellular calcium-sensing receptor-like	-	7tm_3,ANF_receptor,NCD3G
g22016.t1	Extracellular calcium-sensing receptor-like	-	7tm_3,ANF_receptor,NCD3G
g22018.t1	Extracellular calcium-sensing receptor-like	-	7tm_3,ANF_receptor,NCD3G
g22020.t1	Extracellular calcium-sensing receptor-like	-	7tm_3,ANF_receptor,NCD3G
g22023.t1	Extracellular calcium-sensing receptor-like	-	7tm_3,ANF_receptor,NCD3G
g4885.t1	-	-	DUF4769,SAM_1
g11663.t1	-	-	DUF4769,SAM_1
g1115.t1	Natterin-like protein	-	Aerolysin,ETX_MTX2,Jacalin
g13529.t2	Cadherin cytoplasmic C-terminal	-	Cadherin,Cadherin_2,Cadherin_C_2
g15515.t1	Belongs to the TRAFAC class TrmE-Era-EngA-EngB-Septin- like GTPase superfamily. Septin GTPase family	-	AIG1,MMR_HSR1,PRY,SPRY,Septin,fn3
g11967.t1	Belongs to the MHC class I family	-	C1-set,MHC_I
g6096.t2	class II histocompatibility antigen	HLA-DPB1	C1-set,MHC_II_beta
g20931.t1	mannose binding	CLEC17A	Lectin_C
g20933.t2	mannose binding	CD209	Lectin_C
g4349.t1	mannose binding	CLEC17A	Lectin_C
g19541.t1	Immunoglobulin V-Type	-	V-set
g19553.t1	Immunoglobulin V-Type	-	V-set
g21992.t1	Olfactory receptor C family	-	7tm_3,ANF_receptor,NCD3G
g22000.t1	Olfactory receptor C family	-	7tm_3,ANF_receptor,NCD3G
g22002.t1	Olfactory receptor C family	-	7tm_3,ANF_receptor,NCD3G
g618.t1	Intelectin-1a-like	ITLN1	Fibrinogen_C
g8838.t1	Four-disulfide core domains	-	WAP
g4998.t1	Neurexin	NRXN1	EGF,Laminin_G_2,Syndecan
g12792.t1	Neurexin	NRXN1	EGF,Laminin_G_2,Syndecan
g18750.t1	class II histocompatibility antigen	-	C1-set,MHC_II_alpha
g6100.t1	class II histocompatibility antigen	-	C1-set,MHC_II_alpha
g10643.t1	Low affinity immunoglobulin gamma Fc region receptor	-	Ig_2,Ig_3,ig
g17705.t1	Zinc finger protein 544	ZNF544	KRAB,zf-C2H2
g17713.t1	Zinc finger protein 544	ZNF544	KRAB,zf-C2H2
g621.t1	Potassium voltage-gated channel, Shaw-related subfamily, member	KCNC1	BTB_2,Ion_trans
g6345.t1	Potassium voltage-gated channel, Shaw-related subfamily, member 4	KCNC4	BTB_2,Ion_trans,Potassium_chann
g20102.t2	Tripartite motif containing 47	-	PRY,SPRY,zf-B_box,zf-C3HC4_4
g20105.t1	Tripartite motif containing 47	-	PRY,SPRY,zf-B_box,zf-C3HC4_4
g17180.t1	c-X-C motif	CXCL11	IL8
g15911.t1	Mucin-2-like	MUC2	C8,Cys_knot,F5_F8_type_C,Mucin2_WxxW,TIL,VWD
g6883.t2	ryanodine receptor	RYR3	RR_TM4-6,RYDR_ITPR,RyR,SPRY
