# Supplementary material for: A chromosome-level, haplotype-resolved genome assembly and annotation for the Eurasian minnow (Leuciscidae: Phoxinus phoxinus) provide evidence of haplotype diversity
Source: Gigascience. 2025 Jan 29;14:giae116. doi: 10.1093/gigascience/giae116 (PMC11775470; doi:10.1093/gigascience/giae116)
Supplement: giae116_Supplemental_Figures_and_Tables [file giae116_supplemental_figures_and_tables.zip › Table_S1_Supplementary Material.xlsx]

## Sheet: Table S1
Supplementary Table S1: Mapping Statistics
Haplome 1
Reads mapped to Hap1	Number of bases	Number of contigs	Number of windows	Number of reads	Number of mapped reads	Percentage of mapped reads (%)	Number of supplementary alignments	Number of supplementary alignments (%)	Number of secondary alignments	Number of mapped bases	Number of sequenced bases	Number of aligned bases	Number of duplicated reads (estimated)	Duplication rate	Mean mapping quality	GC percentage	General error rate	Number of mismatches	Number of insertions	Mapped reads with insertion percentage	Number of deletions	Mapped reads with deletion percentage	Homopolymer indels	Mean coverageData	Std coverage data
hifi reads	939831526	101	500	3462850	3449873	99.63	1535608	44.35	0	36681631436	35216974085	0	1444440	6.26	52.294	38.87	0.0725	1695914699	59080445	122.56	60163311	120.12	71.36	39.03	28.1393
hic reads	939831526	101	500	590535188	586166434	99.26	NA	NA	130988058	78595073563	78351649598	0	288990095	41	42.4001	39.56	0.0133	811734298	75219118	11.79	48598107	7.28	34.66	83.6268	132.767
raw subreads	939831526	101	500	66073882	66073882	100	37668671	57.01	0	564496051124	538756073810	0	57094113	26.7	50.7177	37.18	0.1518	0	NA	NA	NA	NA	NA	600.635	378.496
Haplome 2
hifi reads	929446345	81	480	3462850	3449461	99.61	1635249	47.22	0	36564140852	35102754391	0	1546609	6.43	52.1922	38.86	0.0725	1695465676	59364776	124.86	60419514	122.66	70.77	39.3397	25.4997
hic reads	929446345	81	480	590535188	585693378	99.18	NA	NA	131311899	78430259433	78185010131	0	289940357	41.2	43.6282	39.56	0.0135	819627461	75619157	11.84	49165891	7.36	34.67	84.3838	82.6599
raw subreads	929446345	81	480	66062482	66062482	100	39728898	60.14	0	562804446149	537131248197	0	58730960	26.95	50.7296	37.17	0.1519	0		159.72		159.31	13.83	605.527	353.476
