# Supplementary material for: A chromosome-level, haplotype-resolved genome assembly and annotation for the Eurasian minnow (Leuciscidae: Phoxinus phoxinus) provide evidence of haplotype diversity
Source: Gigascience. 2025 Jan 29;14:giae116. doi: 10.1093/gigascience/giae116 (PMC11775470; doi:10.1093/gigascience/giae116)
Supplement: giae116_Supplemental_Figures_and_Tables [file giae116_supplemental_figures_and_tables.zip › Table_S6_Supplementary Material.xlsx]

## Sheet: Sheet1
Table S6: Haplotype 1 protein annotation summary statistics
Statistics with Isoforms
Number of gene	23397
Number of mrna	30980
Number of mrnas with utr both sides	3
Number of mrnas with at least one utr	61
Number of cds	30980
Number of exon	335300
Number of five_prime_utr	17
Number of intron	304284
Number of start_codon	30956
Number of stop_codon	30967
Number of three_prime_utr	47
Number of exon in cds	335264
Number of exon in five_prime_utr	17
Number of exon in three_prime_utr	47
Number of intron in cds	304284
Number of intron in exon	304320
Number of intron in intron	275263
Number gene overlapping	105
Number of single exon gene	1706
Number of single exon mrna	1959
mean mrnas per gene	1.3
mean cdss per mrna	1
mean exons per mrna	10.8
mean five_prime_utrs per mrna	0
mean introns per mrna	9.8
mean start_codons per mrna	1
mean stop_codons per mrna	1
mean three_prime_utrs per mrna	0
mean exons per cds	10.8
mean exons per five_prime_utr	1
mean exons per three_prime_utr	1
mean introns in cdss per mrna	9.8
mean introns in exons per mrna	9.8
mean introns in introns per mrna	8.9
Total gene length	368122196
Total mrna length	574698649
Total cds length	54378219
Total exon length	54505112
Total five_prime_utr length	52039
Total intron length	520130354
Total start_codon length	92801
Total stop_codon length	92864
Total three_prime_utr length	74854
Total intron length per cds	520130354
Total intron length per exon	520193537
Total intron length per intron	39999524
mean gene length	15733
mean mrna length	18550
mean cds length	1755
mean exon length	162
mean five_prime_utr length	3061
mean intron length	1709
mean start_codon length	2
mean stop_codon length	2
mean three_prime_utr length	1592
mean cds piece length	162
mean five_prime_utr piece length	3061
mean three_prime_utr piece length	1592
mean intron in cds length	1709
mean intron in exon length	1709
mean intron in intron length	145
% of genome covered by gene	39.2
% of genome covered by mrna	61.1
% of genome covered by cds	5.8
% of genome covered by exon	5.8
% of genome covered by five_prime_utr	0
% of genome covered by intron	55.3
% of genome covered by start_codon	0
% of genome covered by stop_codon	0
% of genome covered by three_prime_utr	0
% of genome covered by intron from cds	55.3
% of genome covered by intron from exon	55.3
% of genome covered by intron from intron	4.3
Longest gene	531808
Longest mrna	531808
Longest cds	76851
Longest exon	24342
Longest five_prime_utr	11305
Longest intron	528063
Longest start_codon	3
Longest stop_codon	3
Longest three_prime_utr	24186
Longest cds piece	17172
Longest five_prime_utr piece	11305
Longest three_prime_utr piece	24186
Longest intron into cds part	528063
Longest intron into exon part	528063
Longest intron into intron part	17172
Shortest gene	31
Shortest mrna	31
Shortest cds	9
Shortest exon	1
Shortest five_prime_utr	60
Shortest intron	21
Shortest start_codon	1
Shortest stop_codon	1
Shortest three_prime_utr	3
Shortest cds piece	1
Shortest five_prime_utr piece	60
Shortest three_prime_utr piece	3
Shortest intron into cds part	21
Shortest intron into exon part	21
Shortest intron into intron part	7
Statistics without Isoform
Number of gene	23397
Number of mrna	23397
Number of mrnas with utr both sides	1
Number of mrnas with at least one utr	31
Number of cds	23397
Number of exon	221676
Number of five_prime_utr	14
Number of intron	198270
Number of start_codon	23377
Number of stop_codon	23386
Number of three_prime_utr	18
Number of exon in cds	221667
Number of exon in five_prime_utr	14
Number of exon in three_prime_utr	18
Number of intron in cds	198270
Number of intron in exon	198279
Number of intron in intron	176589
Number gene overlapping	102
Number of single exon gene	1716
Number of single exon mrna	1716
mean mrnas per gene	1
mean cdss per mrna	1
mean exons per mrna	9.5
mean five_prime_utrs per mrna	0
mean introns per mrna	8.5
mean start_codons per mrna	1
mean stop_codons per mrna	1
mean three_prime_utrs per mrna	0
mean exons per cds	9.5
mean exons per five_prime_utr	1
mean exons per three_prime_utr	1
mean introns in cdss per mrna	8.5
mean introns in exons per mrna	8.5
mean introns in introns per mrna	7.5
Total gene length	368122196
Total mrna length	363173395
Total cds length	37177004
Total exon length	37296849
Total five_prime_utr length	50121
Total intron length	325838658
Total start_codon length	70079
Total stop_codon length	70131
Total three_prime_utr length	69724
Total intron length per cds	325838658
Total intron length per exon	325876546
Total intron length per intron	25850875
mean gene length	15733
mean mrna length	15522
mean cds length	1588
mean exon length	168
mean five_prime_utr length	3580
mean intron length	1643
mean start_codon length	2
mean stop_codon length	2
mean three_prime_utr length	3873
mean cds piece length	167
mean five_prime_utr piece length	3580
mean three_prime_utr piece length	3873
mean intron in cds length	1643
mean intron in exon length	1643
mean intron in intron length	146
% of genome covered by gene	39.2
% of genome covered by mrna	38.6
% of genome covered by cds	4
% of genome covered by exon	4
% of genome covered by five_prime_utr	0
% of genome covered by intron	34.7
% of genome covered by start_codon	0
% of genome covered by stop_codon	0
% of genome covered by three_prime_utr	0
% of genome covered by intron from cds	34.7
% of genome covered by intron from exon	34.7
% of genome covered by intron from intron	2.8
Longest gene	531808
Longest mrna	528270
Longest cds	76851
Longest exon	24342
Longest five_prime_utr	11305
Longest intron	528063
Longest start_codon	3
Longest stop_codon	3
Longest three_prime_utr	24186
Longest cds piece	17172
Longest five_prime_utr piece	11305
Longest three_prime_utr piece	24186
Longest intron into cds part	528063
Longest intron into exon part	528063
Longest intron into intron part	17172
Shortest gene	31
Shortest mrna	31
Shortest cds	9
Shortest exon	1
Shortest five_prime_utr	60
Shortest intron	24
Shortest start_codon	1
Shortest stop_codon	1
Shortest three_prime_utr	3
Shortest cds piece	1
Shortest five_prime_utr piece	60
Shortest three_prime_utr piece	3
Shortest intron into cds part	24
Shortest intron into exon part	24
Shortest intron into intron part	7
--------------------------------------------------------------------------------
--------------------------------------------------------------------------------
