# Supplementary material for: A chromosome-level, haplotype-resolved genome assembly and annotation for the Eurasian minnow (Leuciscidae: Phoxinus phoxinus) provide evidence of haplotype diversity
Source: Gigascience. 2025 Jan 29;14:giae116. doi: 10.1093/gigascience/giae116 (PMC11775470; doi:10.1093/gigascience/giae116)
Supplement: giae116_Supplemental_Figures_and_Tables [file giae116_supplemental_figures_and_tables.zip › Table_S7_Supplementary Material.xlsx]

## Sheet: Sheet1
Table S7: Haplotype 2 protein annotation summary statistics
Statistics with Isoform
Number of gene	23191
Number of mrna	29614
Number of cds	29614
Number of exon	321995
Number of intron	292381
Number of start_codon	29608
Number of stop_codon	29612
Number of exon in cds	321995
Number of intron in cds	292381
Number of intron in exon	292381
Number of intron in intron	264699
Number gene overlapping	81
Number of single exon gene	1726
Number of single exon mrna	1932
mean mrnas per gene	1.3
mean cdss per mrna	1
mean exons per mrna	10.9
mean introns per mrna	9.9
mean start_codons per mrna	1
mean stop_codons per mrna	1
mean exons per cds	10.9
mean introns in cdss per mrna	9.9
mean introns in exons per mrna	9.9
mean introns in introns per mrna	8.9
Total gene length	353358641
Total mrna length	526393142
Total cds length	52759456
Total exon length	52759456
Total intron length	473633686
Total start_codon length	88768
Total stop_codon length	88799
Total intron length per cds	473633686
Total intron length per exon	473633686
Total intron length per intron	38795161
mean gene length	15236
mean mrna length	17775
mean cds length	1781
mean exon length	163
mean intron length	1619
mean start_codon length	2
mean stop_codon length	2
mean cds piece length	163
mean intron in cds length	1619
mean intron in exon length	1619
mean intron in intron length	146
% of genome covered by gene	38
% of genome covered by mrna	56.6
% of genome covered by cds	5.7
% of genome covered by exon	5.7
% of genome covered by intron	51
% of genome covered by start_codon	0
% of genome covered by stop_codon	0
% of genome covered by intron from cds	51
% of genome covered by intron from exon	51
% of genome covered by intron from intron	4.2
Longest gene	569087
Longest mrna	569087
Longest cds	76851
Longest exon	17172
Longest intron	315204
Longest start_codon	3
Longest stop_codon	3
Longest cds piece	17172
Longest intron into cds part	315204
Longest intron into exon part	315204
Longest intron into intron part	17172
Shortest gene	31
Shortest mrna	31
Shortest cds	9
Shortest exon	1
Shortest intron	21
Shortest start_codon	1
Shortest stop_codon	1
Shortest cds piece	1
Shortest intron into cds part	21
Shortest intron into exon part	21
Shortest intron into intron part	8
Statistics without Isoform
Number of gene	23191
Number of mrna	23191
Number of cds	23191
Number of exon	220419
Number of intron	197228
Number of start_codon	23186
Number of stop_codon	23189
Number of exon in cds	220419
Number of intron in cds	197228
Number of intron in exon	197228
Number of intron in intron	175771
Number gene overlapping	76
Number of single exon gene	1734
Number of single exon mrna	1734
mean mrnas per gene	1
mean cdss per mrna	1
mean exons per mrna	9.5
mean introns per mrna	8.5
mean start_codons per mrna	1
mean stop_codons per mrna	1
mean exons per cds	9.5
mean introns in cdss per mrna	8.5
mean introns in exons per mrna	8.5
mean introns in introns per mrna	7.6
Total gene length	353358641
Total mrna length	348329171
Total cds length	37081292
Total exon length	37081292
Total intron length	311247879
Total start_codon length	69506
Total stop_codon length	69541
Total intron length per cds	311247879
Total intron length per exon	311247879
Total intron length per intron	25782302
mean gene length	15236
mean mrna length	15020
mean cds length	1598
mean exon length	168
mean intron length	1578
mean start_codon length	2
mean stop_codon length	2
mean cds piece length	168
mean intron in cds length	1578
mean intron in exon length	1578
mean intron in intron length	146
% of genome covered by gene	38
% of genome covered by mrna	37.5
% of genome covered by cds	4
% of genome covered by exon	4
% of genome covered by intron	33.5
% of genome covered by start_codon	0
% of genome covered by stop_codon	0
% of genome covered by intron from cds	33.5
% of genome covered by intron from exon	33.5
% of genome covered by intron from intron	2.8
Longest gene	569087
Longest mrna	569087
Longest cds	76851
Longest exon	17172
Longest intron	300229
Longest start_codon	3
Longest stop_codon	3
Longest cds piece	17172
Longest intron into cds part	300229
Longest intron into exon part	300229
Longest intron into intron part	17172
Shortest gene	31
Shortest mrna	31
Shortest cds	9
Shortest exon	1
Shortest intron	21
Shortest start_codon	1
Shortest stop_codon	1
Shortest cds piece	1
Shortest intron into cds part	21
Shortest intron into exon part	21
Shortest intron into intron part	8
--------------------------------------------------------------------------------
