# Supplementary material for: A chromosome-level, haplotype-resolved genome assembly and annotation for the Eurasian minnow (Leuciscidae: Phoxinus phoxinus) provide evidence of haplotype diversity
Source: Gigascience. 2025 Jan 29;14:giae116. doi: 10.1093/gigascience/giae116 (PMC11775470; doi:10.1093/gigascience/giae116)
Supplement: giae116_Supplemental_Figures_and_Tables [file giae116_supplemental_figures_and_tables.zip › Table_S8_Supplementary Material.xlsx]

## Sheet: Sheet1
Table S8: Genes present in Insertion/Deletions between both Halpomes
Gene Name	Gene ID
Serine arginine repetitive matrix protein 1-like	-
5-hydroxytryptamine receptor 7-like	-
-	-
Fibronectin type 3 domain	-
Serine threonine-protein kinase NIM1-like	-
Si dkey-122a22.2	-
Nucleophosmin 1b (nucleolar phosphoprotein B23, numatrin)	-
BTB POZ domain-containing protein KCTD8-like	-
spliceosomal complex disassembly	-
Parathyroid hormone 1 receptor b	-
Arrestin 3a, retinal (X-arrestin)	-
THAP	-
Mucin-2-like	-
ATP-binding cassette, sub-family C (CFTR MRP), member 3	ABCC3
Ankyrin repeat and BTB POZ	ABTB1
Adenosine deaminase, RNA-specific, B2 (RED2 homolog rat)	ADARB2
Belongs to the adenylyl cyclase class-4 guanylyl cyclase family	ADCY1
Catalyzes the exchange of an acyl for a long-chain alkyl group and the formation of the ether bond in the biosynthesis of ether phospholipids	AGPS
Ankyrin repeat	ANKRD44
Ankyrin repeat	ANKRD52
Anthrax toxin receptor	ANTXR2
Amyloid beta (A4)	APP
ArfGAP with RhoGAP domain, ankyrin repeat and PH domain 3	ARAP3
Rho GTPase activating protein 22	ARHGAP22
Rho GTPase activating protein 42	ARHGAP42
Arylsulfatase family, member K	ARSK
Belongs to the amiloride-sensitive sodium channel (TC 1.A.6) family	ASIC2
Autophagy related 2A	ATG2A
transcriptional regulator	ATRX
Breast cancer anti-estrogen resistance	BCAR3
Apoptosis facilitator	BCL2L14
Forms chloride channels	BEST2
complement	C3
complement	C3
Si dkey-8k3.2	c4
Calcium channel, voltage-dependent, beta 4b subunit	CACNB4
Calcium channel, voltage-dependent, gamma subunit 8a	CACNG8
Cell adhesion molecule	CADM1
Calcium calmodulin-dependent protein kinase	CAMK2D
Belongs to the peptidase C2 family	CAPN3
Formin Homology 2 Domain	CBLN4
Coiled-coil domain containing 132	CCDC132
Cell division cycle 40 homolog (S. cerevisiae)	CDC40
Cadherin 12, type 2 (N-cadherin 2)	CDH12
Cugbp, Elav-like family member	CELF5
Belongs to the CDP-alcohol phosphatidyltransferase class-I family	CEPT1
ATP-binding cassette, sub-family C (CFTR MRP), member	cft-1
Chloride channel 6	CLCN6
cyclic nucleotide gated channel beta 3	CNGB3
Procollagen, type V, alpha 1	COL5A1
Copine VIII	CPNE8
CTD (carboxy-terminal domain, RNA polymerase II, polypeptide A) small phosphatase-like	CTDSPL
Cytochrome P450, family 27, subfamily A, polypeptide	CYP27A1
cytochrome P450	CYP2B6
dachshund	DACH1
Dachsous 1b (Drosophila)	DCHS1
large homolog	DLG1
Double C2-like domain-containing protein beta	DOC2B
dedicator of cytokinesis	DOCK11
Involved in pyrimidine base degradation. Catalyzes the reduction of uracil and thymine	DPYD
Dymeclin	DYM
Transcription factor	E2F6
Endothelin converting enzyme 2	ECE2
EGF-like-domain, multiple 7	EGFL7
RNA polymerase II	ELL
Elongation protein 4 homolog (S. cerevisiae)	ELP4
Echinoderm microtubule associated protein like 4	EML4
Ecto-NOX disulfide-thiol exchanger	ENOX1
V-erb-a erythroblastic leukemia viral oncogene homolog 4b (avian)	ERBB4
Family with sequence similarity 19 (chemokine (C-C motif)-like), member A3	FAM19A3
Formin homology 2 domain containing 3	FHOD3
Filamin A, alpha (actin binding protein 280)	FLNA
Mitochondrial GTPase that catalyzes the GTP-dependent ribosomal translocation step during translation elongation. During this step, the ribosome changes from the pre-translocational (PRE) to the post-translocational (POST) state as the newly formed A- site-bound peptidyl-tRNA and P-site-bound deacylated tRNA move to the P and E sites, respectively. Catalyzes the coordinated movement of the two tR…	GFM1
Glutamine-fructose-6-phosphate transaminase 1	GFPT1
Belongs to the Glu Leu Phe Val dehydrogenases family	GLUD1
Glutamate receptor, ionotropic	GRID1
Glutamate receptor ionotropic, kainate 3	GRIK3
glutamate receptor	GRM4
Glycogen synthase kinase 3 alpha b	GSK3A
HECT and RLD domain containing E3 ubiquitin protein ligase 4	HERC4
ubiquitin-like domain member 1	HERPUD1
Hydroxysteroid dehydrogenase like 2	HSDL2
5-hydroxytryptamine (serotonin) receptor 4, G protein-coupled	HTR4
Immunoglobulin superfamily member 11	IGSF11
superfamily, member	IGSF21
Immunoglobulin superfamily member	IGSF3
Type II inositol 3,4-bisphosphate	INPP4B
integrin	ITGB6
voltage-gated potassium channel activity	KCNH6
PHD finger protein 24	KIAA1045
leucyl-tRNA synthetase 2, mitochondrial	LARS2
Prolyl 3-hydroxylase 2	LEPREL1
Lethal giant larvae homolog 2 (Drosophila)	LLGL2
LPS-responsive vesicle trafficking, beach and anchor containing	LRBA
lipoprotein receptor-related protein	LRP1
lipoprotein receptor-related protein	LRP3
Latent transforming growth factor beta binding protein	LTBP4
guanylate kinase, WW and PDZ	MAGI1
Mitogen-activated protein kinase kinase kinase	MAP3K10
Mitogen-activated protein kinase kinase kinase	MAP3K3
muscleblind-like	MBNL2
Transformed 3T3 cell double minute 2 homolog (mouse)	MDM2
Malic enzyme 1, NADP( )-dependent, cytosolic	ME1
Alpha-1,6-mannosylglycoprotein 6-beta-N-acetylglucosaminyltransferase	MGAT5B
Megakaryoblastic leukemia (translocation)	MKL1
protein-like	MLXIPL
Musashi homolog	MSI2
Matrix-remodelling associated 8a	MXRA8
V-myb avian myeloblastosis viral oncogene homolog-like 2b	MYBL2
Belongs to the TRAFAC class myosin-kinesin ATPase superfamily. Myosin family	MYO1C
Belongs to the TRAFAC class myosin-kinesin ATPase superfamily. Myosin family	MYO3B
Si ch1073-219n12.1	nab-1
N-ethylmaleimide-sensitive factor attachment protein, gamma	NAPG
Naked cuticle homolog	NKD2
neuroligin 2b	NLGN2
NLRP3 inflammasome complex assembly	NLRP12
Nephronectin	NPNT
Nudix (nucleoside diphosphate linked moiety X)-type motif 15	nudt15
Olfactomedin 2a	OLFM2
P21 protein (Cdc42 Rac)-activated kinase 3	PAK3
Presenilin associated, rhomboid-like a	PARL
Proprotein convertase subtilisin kexin type 1	PCSK1
PDZ domain containing 8	PDZD8
Platelet endothelial cell adhesion	PECAM1
Peptidase D	PEPD
Progesterone immunomodulatory binding factor 1	PIBF1
PITPNM family member 3	PITPNM3
Phospholipase C, delta 3b	PLCD3
Pleckstrin homology domain containing, family G (with RhoGef domain) member	PLEKHG5
DNA-dependent RNA polymerase catalyzes the transcription of DNA into RNA using the four ribonucleoside triphosphates as substrates	POLR1A
regulatory subunit B	PPP2R3C
Protein kinase C, alpha	PRKCA
Belongs to the peptidase S1 family	PRSS8
Pleckstrin and Sec7 domain containing 3, like	PSD3
Proteasome (prosome, macropain) 26S subunit, non-ATPase, 4b	PSMD4
Catalyzes the third of the four reactions of the long- chain fatty acids elongation cycle. This endoplasmic reticulum- bound enzymatic process, allows the addition of two carbons to the chain of long- and very long-chain fatty acids VLCFAs per cycle. This enzyme catalyzes the dehydration of the 3-hydroxyacyl-CoA intermediate into trans-2,3-enoyl-CoA, within each cycle of fatty acid elongation. Th…	PTPLB
Paxillin a	PXN
Ras-related C3 botulinum toxin substrate 1 (rho family, small GTP binding protein Rac1)	RAC1
Rap guanine nucleotide exchange factor	RAPGEF1
RNA binding motif protein 18	RBM18
RAB6A GEF complex partner 1	RIC1
E3 ubiquitin-protein ligase	RNF123
Zinc finger, C3HC4 type (RING finger)	RNF169
RAR-related orphan receptor C	RORC
Signal peptide, CUB	SCUBE1
Sidekick cell adhesion molecule	SDK1
Sema domain, seven thrombospondin repeats (type 1 and type 1-like), transmembrane domain (TM) and short cytoplasmic domain, (semaphorin) 5A	SEMA5A
Solute carrier family 2 (facilitated glucose transporter), member 13	SLC2A13
Belongs to the sodium neurotransmitter symporter (SNF) (TC 2.A.22) family	SLC6A13
Solute carrier family 9, subfamily A (NHE1, cation proton antiporter 1), member 1	SLC9A1
Sphingomyelin phosphodiesterase	SMPD3
Sphingosine kinase	SPHK1
spinster homolog 2	SPNS2
Storkhead-box protein 2	STOX2
Tyrosine aminotransferase	TAT
Tektin 2 (testicular)	TEKT2
Testis-expressed sequence 264	TEX264
Transcription factor	TFE3
THO complex	THOC2
Thrombospondin, type I, domain containing	THSD7B
Transmembrane protein 132D-like	TMEM132C
Topoisomerase I binding, arginine serine-rich	TOPORS
Thymocyte selection-associated high mobility group box	TOX
Trio Rho guanine nucleotide exchange factor a	TRIO
tetratricopeptide repeat	TTC14
tetratricopeptide repeat	TTC27
Ttk protein kinase	TTK
tweety homolog 2	TTYH2
Ubiquitin protein ligase E3B	UBE3B
Unc-5 homolog C (C. elegans)	UNC5C
Unc-5 homolog Da (C. elegans)	unc5d
May play a role in anchoring the cytoskeleton to the plasma membrane	UTRN
Vitamin K epoxide reductase complex, subunit 1-like	VKORC1L1
protein family member 1	WASF1
Xanthine dehydrogenase	XDH
Xylulokinase homolog (H. influenzae)	XYLB
zinc finger and BTB	ZBTB16
