# Supplementary material for: A chromosome-level, haplotype-resolved genome assembly and annotation for the Eurasian minnow (Leuciscidae: Phoxinus phoxinus) provide evidence of haplotype diversity
Source: Gigascience. 2025 Jan 29;14:giae116. doi: 10.1093/gigascience/giae116 (PMC11775470; doi:10.1093/gigascience/giae116)
Supplement: giae116_Supplemental_Figures_and_Tables [file giae116_supplemental_figures_and_tables.zip › Table_S9_Supplementary Material.xlsx]

## Sheet: biological_process__home_toriow
Table S9: Gene ontology of genes within Insertions/Deletions in both haplomes
dotCount	description	legend	members	representative
1	cerebellum vasculature development	1. cerebellum vasculature development	['GO:0061300', 'GO:0001944', 'GO:0048731', 'GO:0007399', 'GO:0150063', 'GO:0048880', 'GO:1904888', 'GO:0055123', 'GO:0007417', 'GO:0003171', 'GO:0003170', 'GO:0003205', 'GO:0001568', 'GO:0001945', 'GO:0048706', 'GO:0001501']	GO:0061300
2	netrin-activated signaling pathway	2. netrin-activated signaling pathway	['GO:0038007', 'GO:0007166', 'GO:0007229', 'GO:0035235', 'GO:1990806', 'GO:0007215']	GO:0038007
3	dephosphorylation	3. dephosphorylation	['GO:0016311']	GO:0016311
4	protein processing	4. protein processing	['GO:0051604', 'GO:0016485', 'GO:0006508', 'GO:0019538', 'GO:0006511', 'GO:0019941', 'GO:0043632', 'GO:0051603', 'GO:0009057', 'GO:0009063', 'GO:1901565', 'GO:1901606', 'GO:0046395', 'GO:0016054', 'GO:0044248', 'GO:0044282', 'GO:0034655', 'GO:0046700', 'GO:0044270', 'GO:1901361', 'GO:0019439']	GO:0016485
5	regulation of calcium ion-dependent exocytosis	5. regulation of calcium ion-dependent exocytosis	['GO:0017158', 'GO:1903305', 'GO:0017157', 'GO:1903530', 'GO:0051046', 'GO:0060627', 'GO:2000311', 'GO:0099601', 'GO:0010469', 'GO:0032412', 'GO:0022898', 'GO:0032409', 'GO:0034765', 'GO:0043269', 'GO:0034762', 'GO:0051049', 'GO:0032879']	GO:0017158
6	peptidyl-serine phosphorylation	6. peptidyl-serine phosphorylation	['GO:0018105', 'GO:0018209', 'GO:0016310', 'GO:0090407', 'GO:0019637', 'GO:0006796', 'GO:0006793']	GO:0018105
7	transmission of nerve impulse	7. transmission of nerve impulse	['GO:0019226', 'GO:0050877', 'GO:0003008', 'GO:0043009', 'GO:0009792', 'GO:0009790', 'GO:0007275', 'GO:0009952', 'GO:0007389', 'GO:0009953']	GO:0019226
8	calcium-ion regulated exocytosis	8. calcium-ion regulated exocytosis	['GO:0045055', 'GO:0017156', 'GO:0006887', 'GO:0032940', 'GO:0046903', 'GO:0140352']	GO:0017156
9	lipid localization	9. lipid localization	['GO:0010876']	GO:0010876
10	neural crest cell differentiation	10. neural crest cell differentiation	['GO:0048762', 'GO:0014033', 'GO:0048863', 'GO:0002062', 'GO:0002521', 'GO:0030154', 'GO:0048869', 'GO:0055007', 'GO:0035051', 'GO:0014902', 'GO:0051146', 'GO:0042692']	GO:0014033
11	phospholipid transport	11. phospholipid transport	['GO:0006869', 'GO:0015914', 'GO:0015748', 'GO:0015031', 'GO:0071702', 'GO:0071705', 'GO:0045184', 'GO:0008104']	GO:0015914
12	cell morphogenesis involved in neuron differentiat...	12. cell morphogenesis involved in neuron differentiat...	['GO:0048667', 'GO:0000902', 'GO:0032990', 'GO:0032989', 'GO:0030182', 'GO:0048699', 'GO:0022008']	GO:0048667
13	axon extension involved in axon guidance	13. axon extension involved in axon guidance	['GO:0048846', 'GO:1902284', 'GO:0048675', 'GO:1990138', 'GO:0048588', 'GO:0016049', 'GO:0060560', 'GO:0048589', 'GO:0040007']	GO:0048846
14	developmental pigmentation	14. developmental pigmentation	['GO:0048066', 'GO:0043473']	GO:0048066
15	regulation of developmental growth	15. regulation of developmental growth	['GO:0048638', 'GO:0040008', 'GO:0030308', 'GO:0001558', 'GO:0048640', 'GO:0045926']	GO:0048638
16	negative chemotaxis	16. negative chemotaxis	['GO:0050919', 'GO:0006935', 'GO:0042330', 'GO:0040011']	GO:0050919
17	late stripe melanocyte differentiation	17. late stripe melanocyte differentiation	['GO:0050934', 'GO:0030318', 'GO:0050931']	GO:0050934
18	D-xylose metabolic process	18. D-xylose metabolic process	['GO:0042732', 'GO:0019321', 'GO:0005996', 'GO:0005975']	GO:0042732
19	engulfment of apoptotic cell	19. engulfment of apoptotic cell	['GO:0043652', 'GO:0006911', 'GO:0099024', 'GO:0010324']	GO:0043652
20	post-translational protein modification	20. post-translational protein modification	['GO:0043687', 'GO:0006468', 'GO:0036211', 'GO:0043412']	GO:0043687
21	positive regulation of filopodium assembly	21. positive regulation of filopodium assembly	['GO:0051491', 'GO:0051489', 'GO:0120034', 'GO:0044089', 'GO:0120032', 'GO:0031346', 'GO:0051130']	GO:0051491
22	neurotransmitter receptor internalization	22. neurotransmitter receptor internalization	['GO:0099590', 'GO:0031623', 'GO:0031503', 'GO:0098970', 'GO:0099628', 'GO:0099072', 'GO:0098953', 'GO:0097120']	GO:0099590
23	cell-cell signaling by wnt	23. cell-cell signaling by wnt	['GO:0198738', 'GO:0007267', 'GO:0035249', 'GO:0007268', 'GO:0099537', 'GO:0099536', 'GO:0007154', 'GO:0023052']	GO:0198738
24	extrinsic apoptotic signaling pathway in absence o...	24. extrinsic apoptotic signaling pathway in absence o...	['GO:0038034', 'GO:0097192', 'GO:0097191', 'GO:0097190', 'GO:0070059', 'GO:0097193', 'GO:0034976']	GO:0097192
25	cell-cell adhesion via plasma-membrane adhesion mo...	25. cell-cell adhesion via plasma-membrane adhesion mo...	['GO:0098609', 'GO:0098742', 'GO:0007155']	GO:0098742
26	spontaneous synaptic transmission	26. spontaneous synaptic transmission	['GO:0098814', 'GO:0098916']	GO:0098814
27	neurotransmitter receptor transport, postsynaptic ...	27. neurotransmitter receptor transport, postsynaptic ...	['GO:0099637', 'GO:0098943', 'GO:0008333', 'GO:0061462', 'GO:0007041', 'GO:0007034', 'GO:0072666', 'GO:0072665', 'GO:0072594', 'GO:0033365']	GO:0098943
28	import into cell	28. import into cell	['GO:0098657']	GO:0098657
29	calcium-dependent self proteolysis	29. calcium-dependent self proteolysis	['GO:0097264', 'GO:1990092']	GO:1990092
30	mitochondrion-endoplasmic reticulum membrane tethe...	30. mitochondrion-endoplasmic reticulum membrane tethe...	['GO:1990456', 'GO:0140056', 'GO:0022406', 'GO:0051640']	GO:1990456
31	quinone metabolic process	31. quinone metabolic process	['GO:0042180', 'GO:1901661']	GO:1901661
32	negative regulation of endoplasmic reticulum stres...	32. negative regulation of endoplasmic reticulum stres...	['GO:1903573', 'GO:1902236', 'GO:1902235', 'GO:1905897', 'GO:2001243', 'GO:2001234', 'GO:2001233', 'GO:2001242', 'GO:1903069', 'GO:1904292', 'GO:0032434', 'GO:2000058', 'GO:0061136', 'GO:0042176', 'GO:1903050', 'GO:0030162', 'GO:0009894', 'GO:0080135', 'GO:0080134', 'GO:0050776', 'GO:0002682']	GO:1902236
33	chloride transmembrane transport	33. chloride transmembrane transport	['GO:0098661', 'GO:1902476', 'GO:0006821', 'GO:0015698', 'GO:0098656', 'GO:0006820', 'GO:0055085', 'GO:0006810', 'GO:0051234', 'GO:0051179']	GO:1902476
34	cilium-dependent cell motility	34. cilium-dependent cell motility	['GO:0060285', 'GO:0001539', 'GO:0048870', 'GO:0060326', 'GO:0016477']	GO:0060285
35	cilium movement involved in cell motility	35. cilium movement involved in cell motility	['GO:0060294', 'GO:0003341', 'GO:0007018', 'GO:0007017']	GO:0060294
36	heart trabecula formation	36. heart trabecula formation	['GO:0060343', 'GO:0060347', 'GO:0001525', 'GO:0048646', 'GO:0001946', 'GO:0007520', 'GO:0000768', 'GO:0140253', 'GO:0006949']	GO:0060347
37	skeletal muscle organ development	37. skeletal muscle organ development	['GO:0060538', 'GO:0007517', 'GO:0061061', 'GO:0001654', 'GO:0007423', 'GO:0007507', 'GO:0051216', 'GO:0048513', 'GO:0048856', 'GO:0032502']	GO:0060538
38	left/right pattern formation	38. left/right pattern formation	['GO:0060972', 'GO:0003002', 'GO:0009855', 'GO:0009799']	GO:0060972
39	determination of heart left/right asymmetry	39. determination of heart left/right asymmetry	['GO:0061371', 'GO:0007368', 'GO:0009948', 'GO:0009798']	GO:0061371
40	regulation of postsynaptic membrane potential	40. regulation of postsynaptic membrane potential	['GO:0042391', 'GO:0060078', 'GO:0065008', 'GO:0008361', 'GO:0032535', 'GO:0090066']	GO:0060078
41	regulation of cell cycle	41. regulation of cell cycle	['GO:0051726', 'GO:0050794', 'GO:0050789', 'GO:0065007']	GO:0051726
42	heart trabecula morphogenesis	42. heart trabecula morphogenesis	['GO:0061383', 'GO:0061384', 'GO:0009887', 'GO:0003007', 'GO:0048701', 'GO:0048704', 'GO:0048705', 'GO:0048562']	GO:0061384
43	positive regulation of synaptic transmission, glut...	43. positive regulation of synaptic transmission, glut...	['GO:0051966', 'GO:0051968', 'GO:0050806', 'GO:0050804', 'GO:0099177', 'GO:0010647', 'GO:0010648', 'GO:0010646', 'GO:0023056', 'GO:0023057', 'GO:0023051']	GO:0051968
44	activation of GTPase activity	44. activation of GTPase activity	['GO:0090630', 'GO:0043547', 'GO:0051345', 'GO:0043087', 'GO:0043085', 'GO:0044093', 'GO:0010466', 'GO:0045861', 'GO:0051248', 'GO:0051346', 'GO:0052547', 'GO:0043086', 'GO:0044092', 'GO:0051336', 'GO:0050790', 'GO:0065009']	GO:0090630
45	cellular response to BMP stimulus	45. cellular response to BMP stimulus	['GO:0071772', 'GO:0071773', 'GO:0071363', 'GO:0070848', 'GO:0032869', 'GO:0032868', 'GO:0071375', 'GO:1901653', 'GO:0043434', 'GO:1901652', 'GO:0032870', 'GO:0009725', 'GO:0010033', 'GO:0042221', 'GO:0009719']	GO:0071773
46	negative regulation of canonical Wnt signaling pat...	46. negative regulation of canonical Wnt signaling pat...	['GO:0060828', 'GO:0090090', 'GO:0030178', 'GO:0030111', 'GO:0032007', 'GO:1902532', 'GO:0032006', 'GO:1902531', 'GO:0009966']	GO:0090090
47	epithelium migration	47. epithelium migration	['GO:0090130', 'GO:0090132', 'GO:0032501']	GO:0090132
48	nucleic acid metabolic process	48. nucleic acid metabolic process	['GO:0043170', 'GO:0090304', 'GO:0006139', 'GO:0046483', 'GO:0044238', 'GO:1901360', 'GO:0006725', 'GO:0071704', 'GO:0044237', 'GO:0008152', 'GO:0034654', 'GO:1901362', 'GO:0019438', 'GO:0018130']	GO:0090304
49	spontaneous neurotransmitter secretion	49. spontaneous neurotransmitter secretion	['GO:0061669', 'GO:0007269', 'GO:0006836', 'GO:0001505', 'GO:0099643', 'GO:0023061']	GO:0061669
50	calcium ion transmembrane transport	50. calcium ion transmembrane transport	['GO:0070588', 'GO:0006816', 'GO:0035725', 'GO:0006814', 'GO:0030001', 'GO:1902600', 'GO:0098662', 'GO:0098660', 'GO:0098655', 'GO:0034220', 'GO:0006812', 'GO:0006811']	GO:0070588
51	cellular response to calcium ion	51. cellular response to calcium ion	['GO:1902075', 'GO:0071277', 'GO:1902074', 'GO:0051592', 'GO:0071248', 'GO:0071241', 'GO:1901701', 'GO:1901700', 'GO:0010038', 'GO:0010035', 'GO:0034620', 'GO:0035967', 'GO:0006986', 'GO:0035966', 'GO:0071417', 'GO:1901699', 'GO:0071495', 'GO:0010243', 'GO:1901698', 'GO:0071310', 'GO:0070887']	GO:0071277
52	complement activation	52. complement activation	['GO:0006956', 'GO:0006959', 'GO:0002252', 'GO:0002253', 'GO:0050778', 'GO:0048584', 'GO:0002684', 'GO:0006955', 'GO:0002376', 'GO:0032102', 'GO:0032101', 'GO:0009968', 'GO:0048585', 'GO:0048583']	GO:0006956
53	cell cycle	53. cell cycle	['GO:0007049']	GO:0007049
54	establishment or maintenance of cell polarity	54. establishment or maintenance of cell polarity	['GO:0007163']	GO:0007163
55	apoptotic process	55. apoptotic process	['GO:0006915', 'GO:0012501', 'GO:0008219']	GO:0006915
56	cell population proliferation	56. cell population proliferation	['GO:0008283']	GO:0008283
57	positive regulation of cell population proliferati...	57. positive regulation of cell population proliferati...	['GO:0042127', 'GO:0008284', 'GO:0008285', 'GO:0045944', 'GO:0045893', 'GO:1902680', 'GO:0006357', 'GO:0051254', 'GO:0045935', 'GO:0051173', 'GO:0010557', 'GO:0031328', 'GO:0031325', 'GO:0048522', 'GO:0048518', 'GO:0009891', 'GO:0010604', 'GO:0009893']	GO:0008284
58	insulin receptor signaling pathway	58. insulin receptor signaling pathway	['GO:0008286', 'GO:0030509', 'GO:0007224', 'GO:0007169', 'GO:0007178', 'GO:0060070', 'GO:0016055', 'GO:0071526', 'GO:0007167']	GO:0008286
59	glycoprotein biosynthetic process	59. glycoprotein biosynthetic process	['GO:0009100', 'GO:0009101']	GO:0009101
60	vitamin biosynthetic process	60. vitamin biosynthetic process	['GO:0006766', 'GO:0009110', 'GO:0044283', 'GO:0044281', 'GO:0019752', 'GO:0043436', 'GO:0006082']	GO:0009110
61	Rho protein signal transduction	61. Rho protein signal transduction	['GO:0007265', 'GO:0007266', 'GO:0007264', 'GO:0016601']	GO:0007266
62	neuromuscular junction development	62. neuromuscular junction development	['GO:0007528', 'GO:0050808', 'GO:0034330']	GO:0007528
63	ultradian rhythm	63. ultradian rhythm	['GO:0048511', 'GO:0007624']	GO:0007624
64	motor neuron axon guidance	64. motor neuron axon guidance	['GO:0008045', 'GO:0060271', 'GO:0044782', 'GO:0031175', 'GO:0120036', 'GO:0070925', 'GO:0046847', 'GO:0120031', 'GO:0061564', 'GO:0007411', 'GO:0097485']	GO:0008045
65	sphingomyelin metabolic process	65. sphingomyelin metabolic process	['GO:0006684', 'GO:0006665', 'GO:0006643', 'GO:0044255', 'GO:0006629']	GO:0006684
66	chondrocyte development	66. chondrocyte development	['GO:0002063', 'GO:0030097', 'GO:0060215', 'GO:0035162', 'GO:0048568', 'GO:0014032', 'GO:0048864', 'GO:0055013', 'GO:0055001', 'GO:0055006', 'GO:0048666', 'GO:0048468']	GO:0002063
67	tRNA wobble uridine modification	67. tRNA wobble uridine modification	['GO:0002097', 'GO:0002098', 'GO:0006400', 'GO:0008033', 'GO:0034470', 'GO:0006396', 'GO:0034660', 'GO:0009451', 'GO:0016070']	GO:0002098
68	cardiac chamber morphogenesis	68. cardiac chamber morphogenesis	['GO:0003206', 'GO:0002009', 'GO:0048729', 'GO:0048703', 'GO:0048598', 'GO:0001947', 'GO:0048514', 'GO:0035239']	GO:0003206
69	fructose 6-phosphate metabolic process	69. fructose 6-phosphate metabolic process	['GO:0006002']	GO:0006002
70	negative regulation of transcription by RNA polyme...	70. negative regulation of transcription by RNA polyme...	['GO:0000122', 'GO:0045892', 'GO:1902679', 'GO:0051253', 'GO:0045934', 'GO:0051172', 'GO:0010558', 'GO:0031327', 'GO:0031324', 'GO:0048523', 'GO:0009890', 'GO:0010605', 'GO:0009892', 'GO:0048519']	GO:0000122
71	MAPK cascade	71. MAPK cascade	['GO:0000165', 'GO:0007186', 'GO:0035556', 'GO:0007165']	GO:0000165
72	protein polyubiquitination	72. protein polyubiquitination	['GO:0000209', 'GO:0016567', 'GO:0032446', 'GO:0070647']	GO:0000209
73	mRNA splicing, via spliceosome	73. mRNA splicing, via spliceosome	['GO:0000377', 'GO:0000398', 'GO:0000375', 'GO:0008380', 'GO:0006397', 'GO:0016071']	GO:0000398
74	UDP-N-acetylglucosamine biosynthetic process	74. UDP-N-acetylglucosamine biosynthetic process	['GO:0046349', 'GO:0006048', 'GO:0006047', 'GO:0006040', 'GO:0009226', 'GO:1901137', 'GO:1901135', 'GO:0009225', 'GO:0006163', 'GO:0072521', 'GO:0009117', 'GO:0006753', 'GO:0055086']	GO:0006048
75	translational elongation	75. translational elongation	['GO:0006414', 'GO:0006412', 'GO:0009059']	GO:0006414
76	regulation of translation	76. regulation of translation	['GO:0051246', 'GO:0006417', 'GO:0034248', 'GO:0010608', 'GO:0031401', 'GO:0051247', 'GO:0001932', 'GO:0042325', 'GO:0031399']	GO:0006417
77	leucyl-tRNA aminoacylation	77. leucyl-tRNA aminoacylation	['GO:0006429', 'GO:0006418', 'GO:0043039', 'GO:0043038', 'GO:0006399']	GO:0006429
78	protein N-linked glycosylation	78. protein N-linked glycosylation	['GO:0006486', 'GO:0006487', 'GO:0043413', 'GO:0070085', 'GO:0018193']	GO:0006487
79	glutamine metabolic process	79. glutamine metabolic process	['GO:0009064', 'GO:0006541', 'GO:1901605', 'GO:0006520']	GO:0006541
80	tyrosine catabolic process	80. tyrosine catabolic process	['GO:0006570', 'GO:0006572', 'GO:0006559', 'GO:1902222', 'GO:0009074', 'GO:0009072', 'GO:0006558', 'GO:1902221', 'GO:0009264', 'GO:1901136', 'GO:0009262']	GO:0006572
81	phosphatidylethanolamine biosynthetic process	81. phosphatidylethanolamine biosynthetic process	['GO:0046337', 'GO:0006646', 'GO:0046474', 'GO:0045017', 'GO:0006657', 'GO:0006656', 'GO:0046470', 'GO:0006650', 'GO:0046486', 'GO:0008654', 'GO:0008610', 'GO:0006644']	GO:0006646
82	mRNA export from nucleus	82. mRNA export from nucleus	['GO:0006406', 'GO:0006405', 'GO:0051168', 'GO:0006913', 'GO:0051169', 'GO:0051028', 'GO:0050658', 'GO:0051236', 'GO:0050657', 'GO:0015931', 'GO:0051668', 'GO:0070727', 'GO:0051641', 'GO:0006886', 'GO:0046907', 'GO:0051649']	GO:0006406
83	RNA localization	83. RNA localization	['GO:0006403', 'GO:0033036']	GO:0006403
84	dGTP catabolic process	84. dGTP catabolic process	['GO:0046070', 'GO:0006203', 'GO:0009217', 'GO:0009146', 'GO:0009143', 'GO:0009144', 'GO:0009141', 'GO:0009155', 'GO:0009151', 'GO:0006195', 'GO:0009166', 'GO:1901292', 'GO:0046434', 'GO:0009204', 'GO:0009200', 'GO:0009215', 'GO:0009394', 'GO:0046386', 'GO:0019692']	GO:0006203
85	'de novo' pyrimidine nucleobase biosynthetic proce...	85. 'de novo' pyrimidine nucleobase biosynthetic proce...	['GO:0006207', 'GO:0019856', 'GO:0072528', 'GO:0072527', 'GO:0006206', 'GO:0009115', 'GO:0046110', 'GO:0006145', 'GO:0046113', 'GO:0072523', 'GO:0006144', 'GO:0046112', 'GO:0009112']	GO:0006207
86	DNA-templated DNA replication	86. DNA-templated DNA replication	['GO:0006260', 'GO:0006261', 'GO:0006281', 'GO:0006259']	GO:0006261
87	regulation of DNA-templated transcription	87. regulation of DNA-templated transcription	['GO:2001141', 'GO:0006355', 'GO:0051252', 'GO:0019219', 'GO:0051171', 'GO:0080090', 'GO:0010556', 'GO:0031326', 'GO:0031323', 'GO:0009889', 'GO:0010468', 'GO:0060255', 'GO:0019222']	GO:0006355
88	transcription by RNA polymerase I	88. transcription by RNA polymerase I	['GO:0006360', 'GO:0006351', 'GO:0032774']	GO:0006360
89	transcription by RNA polymerase II	89. transcription by RNA polymerase II	['GO:0006366']	GO:0006366
90	transcription elongation by RNA polymerase II	90. transcription elongation by RNA polymerase II	['GO:0006354', 'GO:0006368']	GO:0006368
91	chromatin remodeling	91. chromatin remodeling	['GO:0006325', 'GO:0006338', 'GO:0071824', 'GO:0043933', 'GO:0030030', 'GO:0007015', 'GO:0097435', 'GO:0022607', 'GO:0044085', 'GO:0071840', 'GO:0061024', 'GO:0016043']	GO:0006338
92	neutrophil chemotaxis	92. neutrophil chemotaxis	['GO:1990266', 'GO:0030593', 'GO:0071621', 'GO:0097530', 'GO:0097529', 'GO:0030595', 'GO:0050900', 'GO:0097324', 'GO:0010631', 'GO:0043534', 'GO:0043542', 'GO:0001755', 'GO:0090497', 'GO:0042074', 'GO:0001667']	GO:0030593
93	cortical cytoskeleton organization	93. cortical cytoskeleton organization	['GO:0030865', 'GO:0030036', 'GO:0007010', 'GO:0006996']	GO:0030865
94	endoplasmic reticulum unfolded protein response	94. endoplasmic reticulum unfolded protein response	['GO:0030968', 'GO:0030433', 'GO:0036503', 'GO:0043161', 'GO:0010498', 'GO:0030163', 'GO:0006974', 'GO:0033554', 'GO:0051716', 'GO:0006950', 'GO:0050896', 'GO:0031667', 'GO:0009991', 'GO:0009605']	GO:0030968
95	replication fork processing	95. replication fork processing	['GO:0045005', 'GO:0031297']	GO:0031297
96	actin filament-based process	96. actin filament-based process	['GO:0030029']	GO:0030029
97	regulation of actin cytoskeleton organization	97. regulation of actin cytoskeleton organization	['GO:0051493', 'GO:0032956', 'GO:0032970', 'GO:0033043', 'GO:0051129', 'GO:0051128', 'GO:0010975', 'GO:0120035', 'GO:0060491', 'GO:0044087', 'GO:0031344']	GO:0032956
98	embryonic heart tube development	98. embryonic heart tube development	['GO:0035050', 'GO:0048565', 'GO:0035295', 'GO:0061448', 'GO:0060485', 'GO:0060429', 'GO:0009888', 'GO:0007519', 'GO:0060537', 'GO:0048738', 'GO:0014706']	GO:0035050
99	TOR signaling	99. TOR signaling	['GO:0031929']	GO:0031929
100	regulation of appetite	100. regulation of appetite	['GO:0032098', 'GO:0008360', 'GO:0022604', 'GO:0022603', 'GO:0050793']	GO:0032098
101	endoplasmic reticulum calcium ion homeostasis	101. endoplasmic reticulum calcium ion homeostasis	['GO:0032469', 'GO:0051560', 'GO:0006874', 'GO:0055074', 'GO:0006885', 'GO:0030003', 'GO:0055080', 'GO:0050801', 'GO:0006873', 'GO:0098771', 'GO:0048878', 'GO:0042592', 'GO:0055082', 'GO:0019725']	GO:0032469
102	positive regulation of type I interferon productio...	102. positive regulation of type I interferon productio...	['GO:0001819', 'GO:0032481', 'GO:0051240', 'GO:0051239', 'GO:0001817', 'GO:0032479', 'GO:0010628', 'GO:1901342', 'GO:2000026', 'GO:0048843', 'GO:0048841', 'GO:0030517', 'GO:0050922', 'GO:0030516', 'GO:0061387', 'GO:0050771', 'GO:0050770', 'GO:0010977', 'GO:0031345', 'GO:0050768', 'GO:0051961', 'GO:0051241', 'GO:0010721', 'GO:0045596', 'GO:0051093', 'GO:0050767', 'GO:0051960', 'GO:0060284', 'GO:00…	GO:0032481
103	type I interferon production	103. type I interferon production	['GO:0032606', 'GO:0001816', 'GO:0010467']	GO:0032606
104	cellular process	104. cellular process	['GO:0009987']	GO:0009987
105	rRNA transcription	105. rRNA transcription	['GO:0098781', 'GO:0009303', 'GO:0016072']	GO:0009303
106	macroautophagy	106. macroautophagy	['GO:0006914', 'GO:0016236', 'GO:0061919', 'GO:0000422', 'GO:0061726', 'GO:1903008', 'GO:0007005', 'GO:0061709', 'GO:0061912', 'GO:0022411', 'GO:0044805', 'GO:0044804', 'GO:0034727', 'GO:0016237']	GO:0016236
107	peptide biosynthetic process	107. peptide biosynthetic process	['GO:0043043', 'GO:0006518', 'GO:0043604', 'GO:0043603', 'GO:0044271', 'GO:0044249', 'GO:0009058', 'GO:0034641', 'GO:0006807', 'GO:1901566', 'GO:1901576', 'GO:1901564']	GO:0043043
108	positive regulation of apoptotic process	108. positive regulation of apoptotic process	['GO:0043065', 'GO:0043068', 'GO:0043066', 'GO:0043069', 'GO:0042981', 'GO:0043067']	GO:0043065
109	apoptotic cell clearance	109. apoptotic cell clearance	['GO:0043277', 'GO:0006909', 'GO:0006898', 'GO:0006897', 'GO:0016192']	GO:0043277
110	regulation of dephosphorylation	110. regulation of dephosphorylation	['GO:0035303', 'GO:0019220', 'GO:0051174', 'GO:0033138', 'GO:0033135', 'GO:0001934', 'GO:0042327', 'GO:0045937', 'GO:0010562']	GO:0035303
111	lymph vessel morphogenesis	111. lymph vessel morphogenesis	['GO:0036303', 'GO:0009653', 'GO:0007369', 'GO:0003143', 'GO:0060562']	GO:0036303
112	calcitriol biosynthetic process from calciol	112. calcitriol biosynthetic process from calciol	['GO:0042368', 'GO:0036378', 'GO:0070640', 'GO:0042359', 'GO:0042362', 'GO:0042373', 'GO:0006775', 'GO:0046173', 'GO:0019751', 'GO:0046165', 'GO:0006066', 'GO:1901617', 'GO:1901615', 'GO:0006694', 'GO:0008202', 'GO:0008203', 'GO:1902652', 'GO:0016125']	GO:0036378
113	negative regulation of locomotion	113. negative regulation of locomotion	['GO:0040013', 'GO:2000145', 'GO:0030335', 'GO:2000147', 'GO:0040017', 'GO:0030334', 'GO:0050920', 'GO:0040012']	GO:0040013
114	regulation of RNA splicing	114. regulation of RNA splicing	['GO:0043484']	GO:0043484
115	lipid catabolic process	115. lipid catabolic process	['GO:0016042', 'GO:1901575', 'GO:0009056']	GO:0016042
116	autophagosome assembly	116. autophagosome assembly	['GO:0000045', 'GO:1905037', 'GO:0007033', 'GO:0030031', 'GO:0007409', 'GO:0048812', 'GO:0120039', 'GO:0048858']	GO:0000045
